# Supplementary material for: Network analysis of microRNAs and their regulation in human ovarian cancer
Source: BMC Syst Biol. 2011 Nov 3;5:183. doi: 10.1186/1752-0509-5-183 (PMC3219655; doi:10.1186/1752-0509-5-183)
Supplement: Additional file 1 — Network file for NW1000. S1_NW1000_network.txt contains the complete network NW1000. [file 1752-0509-5-183-S1.TXT]

NFKB2	interacts	SMCA4
PO2F2	interacts	MAT1
SMAD7	interacts	TGFB1
STAT3	interacts	HDAC3
SMAD7	interacts	YAP1
TAF12	interacts	ERCC3
hsa-mir-30a	targets	BECN1
ETS1	regulates	hsa-mir-182
GFI1B	interacts	TAF1
AP2A	regulates	hsa-mir-208b
SMAD3	interacts	BRCA2
ARI5B	interacts	SUMO1
STAT1	regulates	hsa-mir-504
EGFR	interacts	CADH1
NR1H2	interacts	RXRA
FAK1	interacts	ATX1
MAT1	interacts	TBP
IRF3	interacts	PIAS4
AHR	interacts	NCOR2
CASP	interacts	CATL1
ELF4	regulates	hsa-mir-145
NF2L1	regulates	hsa-mir-25
NKX21	interacts	MK01
CBX5	interacts	HDAC9
hsa-mir-1-1	targets	EGFR
PO4F1	regulates	hsa-mir-29b-1
SOX9	regulates	hsa-mir-15b
NR1H3	interacts	EDF1
FLI1	regulates	hsa-mir-146a
CASP3	interacts	GATA1
SMRC2	interacts	SNF5
ELF2	interacts	RUNX1
PPARD	interacts	HDAC4
MYOD1	interacts	MYOG
TAF5	interacts	MAT1
HDAC3	interacts	MED1
MYOD1	regulates	hsa-mir-19b-1
AKT1	interacts	MDM2
HDAC1	interacts	ANDR
PAX4	regulates	hsa-mir-199a-1
CUX1	regulates	hsa-mir-491
CEBPB	interacts	HMGA1
STAT1	interacts	BRCA1
HMGB1	interacts	MECP2
AP2A	regulates	hsa-mir-125a
PAX4	regulates	hsa-mir-125b-2
HNF1B	regulates	hsa-mir-17
ZIC2	regulates	hsa-mir-197
ZIC2	regulates	hsa-mir-195
TAL1	regulates	hsa-mir-17
E2F2	interacts	CDK7
ESR1	interacts	JUND
HNF4G	interacts	MED1
NR1H3	interacts	MED1
PO2F2	regulates	hsa-mir-302c
PO2F2	regulates	hsa-mir-302a
AP2B	regulates	hsa-mir-299
SP4	regulates	hsa-mir-184
RFX2	interacts	RFX4
PDX1	regulates	hsa-mir-510
RFX1	regulates	hsa-mir-128-2
SRBP1	regulates	hsa-mir-559
COT2	regulates	hsa-mir-181d
NKX25	regulates	hsa-mir-7-1
FOXA2	regulates	hsa-mir-421
EGR2	regulates	hsa-mir-196a-2
RXRB	interacts	NR1I2
FOXP3	interacts	HDAC2
COT2	regulates	hsa-let-7b
DNMT1	interacts	UBP7
NEMO	interacts	TRAF6
PBX1	interacts	GCR
MAD1	regulates	hsa-mir-1226
MYB	regulates	hsa-mir-28
BACH1	regulates	hsa-mir-520h
NFIA	regulates	hsa-mir-515-2
TAF12	interacts	TF2AA
NCOA6	interacts	CEBPA
SRBP1	regulates	hsa-mir-330
ANDR	interacts	FAK1
PO5F1	interacts	HMGB1
GRN	interacts	GFI1B
NR5A2	interacts	SMRD3
NKX25	regulates	hsa-mir-19b-1
PO2F1	interacts	TF65
TYY1	interacts	E2F2
PRP6	interacts	ESR1
CEBPE	regulates	hsa-mir-29a
hsa-mir-20a	targets	BCL2
SUPT3	interacts	TAF5
HLTF	regulates	hsa-mir-503
SP1	regulates	hsa-mir-203
LEF1	regulates	hsa-mir-584
VDR	interacts	NCOA6
STAT3	regulates	hsa-mir-106b
ANDR	interacts	TBP
RFX3	regulates	hsa-mir-210
TF65	interacts	IRF8
RFX3	regulates	hsa-mir-217
CASP	regulates	hsa-mir-504
CASP	regulates	hsa-mir-503
TBL1X	interacts	HDAC3
RFX2	regulates	hsa-mir-192
GABP1	regulates	hsa-mir-378
WT1	regulates	hsa-mir-125a
TBP	interacts	TAF12
ESR1	regulates	hsa-mir-185
CEBPE	interacts	RB
ZEB1	interacts	KAT5
SOX9	regulates	hsa-mir-30d
Z354C	regulates	hsa-mir-132
Z354C	regulates	hsa-mir-134
Z354C	regulates	hsa-mir-137
EGR1	regulates	hsa-mir-372
EGR1	regulates	hsa-mir-373
EGR1	regulates	hsa-mir-377
PTPA	interacts	BCL2
ERG	regulates	hsa-mir-224
TAL1	regulates	hsa-mir-200a
TAL1	regulates	hsa-mir-200c
PO2F1	interacts	BRD7
RXRB	interacts	NR1H3
HDAC4	interacts	CBX5
Z354C	regulates	hsa-mir-125a
YAP1	interacts	RUNX2
RB	interacts	CUX1
PBX1	interacts	SMRD3
PO2F1	interacts	HCFC1
ETS1	interacts	MAF
SMAD4	interacts	TFE3
STA5B	regulates	hsa-mir-181c
STA5B	regulates	hsa-mir-181d
NFYA	interacts	NFYB
PO3F2	regulates	hsa-mir-510
MEF2A	interacts	MYF6
VDR	regulates	hsa-mir-150
HXA7	interacts	MEIS1
CUX1	regulates	hsa-let-7g
MAFK	regulates	hsa-mir-212
TBP	regulates	hsa-mir-223
SMAD3	interacts	PIAS4
ESR1	interacts	CEBPA
MAT1	interacts	ESR1
NCOR2	interacts	MED1
MYB	regulates	hsa-mir-423
PBX1	interacts	MEIS1
RAF1	interacts	ANDR
MXI1	regulates	hsa-mir-18a
MYC	interacts	DNJA3
ITF2	interacts	EP300
MYC	regulates	hsa-mir-942
PO2F1	interacts	STA5A
NF2L2	interacts	MAFF
JUND	interacts	FOS
TFE2	regulates	hsa-mir-29a
MITF	regulates	hsa-mir-98
CASP3	interacts	ANDR
PBX1	regulates	hsa-mir-494
PBX1	regulates	hsa-mir-491
RB	interacts	SPI1
BARD1	interacts	NR1H3
AP2B	regulates	hsa-mir-326
FOXJ2	regulates	hsa-mir-98
ETS1	regulates	hsa-mir-195
WT1	regulates	hsa-mir-200a
WT1	regulates	hsa-mir-200b
TF65	interacts	TERT
TBP	interacts	ESR1
PAX4	regulates	hsa-mir-519d
PAX4	regulates	hsa-mir-519e
WT1	regulates	hsa-mir-185
ARNT2	regulates	hsa-mir-483
PA2G4	interacts	RB
PAX8	regulates	hsa-mir-942
MXI1	regulates	hsa-mir-1226
RORA	interacts	MYOD1
TLX2	regulates	hsa-mir-504
RFX4	regulates	hsa-mir-217
RFX4	regulates	hsa-mir-210
TLX2	regulates	hsa-mir-503
IRF2	interacts	BRD7
STK6	interacts	P53
BRCA1	interacts	E2F1
ALX1	regulates	hsa-mir-559
FOXA1	regulates	hsa-mir-370
NKX25	regulates	hsa-mir-29b-1
HNF1A	regulates	hsa-mir-330
FOXA2	regulates	hsa-mir-217
FOXA2	regulates	hsa-mir-214
TFCP2	regulates	hsa-mir-185
hsa-mir-520h	targets	CDN1A
PDX1	regulates	hsa-mir-214
TFCP2	regulates	hsa-mir-182
CUX1	regulates	hsa-mir-206
ERBB4	interacts	STA5B
AP2C	regulates	hsa-mir-503
BRCA1	regulates	hsa-mir-7-1
NKX21	regulates	hsa-mir-192
CASP	regulates	hsa-mir-885
ZBT7B	regulates	hsa-mir-612
TAF12	interacts	SUPT3
PAX2	regulates	hsa-mir-181a-1
USF2	regulates	hsa-mir-26a-1
ELF1	regulates	hsa-mir-150
VDR	interacts	MED1
EDF1	interacts	NCOA3
CUX1	regulates	hsa-mir-20a
MXI1	interacts	P53
PO2F2	regulates	hsa-mir-106b
SRBP2	regulates	hsa-mir-18a
PEBB	interacts	RUNX3
RUNX1	interacts	MYOD1
HNF4A	interacts	CTNB1
HNF4A	interacts	SRBP2
PPARD	interacts	NCOR2
E2F1	interacts	SP1
HDAC1	interacts	CADH1
EGR4	regulates	hsa-mir-372
EGR4	regulates	hsa-mir-373
EGR4	regulates	hsa-mir-377
FOXA1	regulates	hsa-mir-15a
USF1	regulates	hsa-mir-483
TLX2	regulates	hsa-mir-302d
RFX1	regulates	hsa-mir-138-1
CEBPG	regulates	hsa-mir-559
STA5A	interacts	KIT
SMRD3	interacts	RXRA
ZBT7A	regulates	hsa-mir-301b
TBL1R	interacts	NCOA3
PO2F1	regulates	hsa-mir-488
PDX1	regulates	hsa-mir-181a-1
NF2L2	regulates	hsa-mir-657
PAX4	regulates	hsa-mir-25
PAX4	regulates	hsa-mir-21
HNF4A	interacts	MED24
GATA2	regulates	hsa-mir-214
ZIC2	regulates	hsa-mir-199b
hsa-mir-515-2	targets	CDN1A
KAISO	regulates	hsa-mir-17
PAX4	regulates	hsa-mir-199b
SRY	regulates	hsa-mir-224
SRY	regulates	hsa-mir-222
SRY	regulates	hsa-mir-221
SP1	interacts	ELF1
GATA3	regulates	hsa-mir-205
CATL1	interacts	RXRA
MAF	regulates	hsa-mir-212
PDX1	regulates	hsa-mir-101-1
NFKB2	interacts	MEN1
MYF6	regulates	hsa-mir-30d
CUX1	regulates	hsa-mir-17
hsa-mir-34c	targets	CDK4
MYOD1	interacts	RB
EGR1	regulates	hsa-mir-148a
CREM	regulates	hsa-mir-494
USF2	regulates	hsa-mir-326
LEF1	regulates	hsa-mir-1285-1
SP2	regulates	hsa-mir-203
PPARA	interacts	NCOA6
UBC9	interacts	ANDR
RFX1	interacts	NFIC
ESR1	interacts	STA5A
hsa-mir-181b-1	targets	CDX2
CEBPA	interacts	CDK4
MITF	regulates	hsa-mir-19b-1
GABPA	regulates	hsa-mir-885
HAND1	regulates	hsa-mir-346
HAND1	regulates	hsa-mir-345
GATA1	interacts	HDAC4
ANDR	interacts	NRIP1
PAX3	regulates	hsa-mir-519d
PAX3	regulates	hsa-mir-519e
CREM	regulates	hsa-mir-140
RUNX2	interacts	ANDR
DDX54	interacts	GCR
ZIC2	regulates	hsa-mir-190
CREB1	regulates	hsa-mir-199a-1
PAX4	regulates	hsa-mir-572
NF2L3	regulates	hsa-mir-298
HTF4	regulates	hsa-mir-19b-1
ARRB1	interacts	MDM2
TFEB	interacts	MITF
ETS1	interacts	SPI1
ANDR	interacts	BRCA1
IKBA	interacts	HXA9
GABPA	regulates	hsa-mir-224
MYOD1	regulates	hsa-mir-17
MED24	interacts	MED14
RUNX2	interacts	PEBB
HAND1	regulates	hsa-mir-34a
DDIT3	regulates	hsa-mir-510
RUNX2	regulates	hsa-mir-223
SP3	interacts	SP1
HEN1	regulates	hsa-mir-494
VDR	regulates	hsa-mir-885
HNF1A	regulates	hsa-mir-491
IRF1	interacts	HMGA1
JUNB	interacts	SMAD3
PO3F2	regulates	hsa-mir-210
PO3F2	regulates	hsa-mir-214
TRAF6	interacts	MK01
PO3F2	regulates	hsa-mir-217
JUNB	regulates	hsa-mir-657
TFE2	regulates	hsa-mir-19a
TLX2	regulates	hsa-mir-30d
hsa-mir-125b-2	targets	P53
hsa-mir-330	targets	E2F1
FOS	regulates	hsa-mir-145
PIAS4	interacts	HDAC1
STAT6	interacts	NFKB1
RXRB	interacts	VDR
HEN1	regulates	hsa-mir-141
HEN1	regulates	hsa-mir-140
NFIC	regulates	hsa-mir-141
ZBT7A	regulates	hsa-mir-150
ESR1	regulates	hsa-mir-377
ZEB1	regulates	hsa-mir-519c
HDAC3	interacts	TBL1R
COT1	interacts	BACH2
RXRA	interacts	PPARG
CDK2	interacts	E2F3
PAX8	regulates	hsa-mir-208a
HIF1A	interacts	CITE2
EGR1	regulates	hsa-mir-145
SRBP2	interacts	CASP3
STAT6	regulates	hsa-mir-510
FLNA	interacts	M3K1
FOXA2	regulates	hsa-mir-18a
MITF	regulates	hsa-mir-483
CREB1	interacts	CEBPB
TFE2	regulates	hsa-mir-197
TFE2	regulates	hsa-mir-195
TFE2	regulates	hsa-mir-192
HAND1	regulates	hsa-mir-148a
VDR	regulates	hsa-mir-199b
ELK1	regulates	hsa-mir-145
ING4	interacts	P53
BRCA1	regulates	hsa-mir-486
ERBB2	interacts	ERBB3
COT1	regulates	hsa-let-7b
EGR4	regulates	hsa-mir-145
SMCA4	interacts	NFKB2
MK01	interacts	TFE2
hsa-mir-128-2	targets	E2F3
MYB	regulates	hsa-mir-190
HNF4A	regulates	hsa-mir-1226
MAFG	interacts	NFE2
SNW1	interacts	HDAC2
RASK	interacts	RASN
hsa-mir-328	targets	ABCG2
CREB1	regulates	hsa-mir-126
hsa-mir-101-1	targets	ATM
TAF12	interacts	TAF1
RARA	interacts	NRIP1
PAX2	regulates	hsa-mir-193b
Z354C	regulates	hsa-mir-424
Z354C	regulates	hsa-mir-423
STAT3	interacts	CCND1
DBP	regulates	hsa-mir-504
AP2A	regulates	hsa-mir-150
PIT1	interacts	NR1I2
STA5A	interacts	STAT3
NR1H4	interacts	MED1
PEBB	regulates	hsa-mir-519b
RXRA	regulates	hsa-mir-30d
GATA3	regulates	hsa-mir-153-2
MITF	regulates	hsa-mir-26b
RB	interacts	AHR
CDX2	interacts	HNF1A
NFYA	interacts	CDK2
CD2A2	interacts	DAXX
hsa-mir-374a	targets	ATM
SP1	interacts	COT1
hsa-let-7b	targets	MPIP1
NCOA3	interacts	NR1H3
HSF1	regulates	hsa-mir-107
MED1	interacts	RARG
HSF1	regulates	hsa-mir-451
ATF6A	interacts	TYY1
MYF6	regulates	hsa-mir-17
NCOA6	interacts	TBL1X
GCR	interacts	CREB1
RASK	interacts	EGFR
EP300	interacts	PO3F2
MP2K1	interacts	RAF1
BHE41	regulates	hsa-mir-200a
ELK4	regulates	hsa-mir-24-2
BHE41	regulates	hsa-mir-200c
SNF5	interacts	SMCA4
CEBPB	regulates	hsa-mir-182
ZN143	interacts	TBP
ZBT7B	regulates	hsa-mir-423
PTRF	interacts	ERCC3
CEBPB	regulates	hsa-mir-185
WT1	regulates	hsa-mir-483
TFE2	regulates	hsa-mir-25
MAX	regulates	hsa-mir-200b
CEBPA	regulates	hsa-mir-181a-1
NKX25	regulates	hsa-mir-208b
SRBP1	regulates	hsa-mir-519c
hsa-mir-34b	targets	CAV1
ETS1	interacts	GCR
PAX2	regulates	hsa-mir-520g
STAT2	regulates	hsa-mir-942
CDK7	interacts	LASP1
TAF6	interacts	TAF5
STAT3	regulates	hsa-mir-486
MK08	interacts	ELK1
FOXP1	regulates	hsa-mir-181b-1
STA5B	interacts	RARA
RFX4	regulates	hsa-mir-519c
PTEN	interacts	P53
NFKB2	regulates	hsa-let-7b
ARNT	regulates	hsa-mir-93
MYF5	regulates	hsa-mir-181d
HAND1	regulates	hsa-mir-125a
MYF5	regulates	hsa-mir-181c
CEBPA	regulates	hsa-mir-330
PO3F1	regulates	hsa-mir-7-1
TAF10	interacts	TAF5
TFE3	regulates	hsa-mir-377
NKX25	regulates	hsa-mir-155
B2CL1	interacts	BAK
NKX25	regulates	hsa-mir-150
SRY	regulates	hsa-mir-147
SRY	regulates	hsa-mir-145
SRY	regulates	hsa-mir-143
SRY	regulates	hsa-mir-140
AHR	interacts	SMCA4
TFDP1	interacts	CDN1B
ANDR	interacts	EGFR
CDK4	interacts	E2F2
MAZ	regulates	hsa-mir-451
CDX2	interacts	MK01
NKX25	regulates	hsa-mir-15b
NKX25	regulates	hsa-mir-15a
RFX1	regulates	hsa-mir-195
RFX1	regulates	hsa-mir-192
NKX25	regulates	hsa-mir-373
NKX25	regulates	hsa-mir-372
NKX25	regulates	hsa-mir-370
RORA	interacts	MED1
PO2F2	interacts	GCR
NCOA6	interacts	ANDR
BRCA1	regulates	hsa-mir-137
TBP	interacts	MYC
HNF4A	regulates	hsa-mir-145
hsa-mir-137	targets	CDC42
AKT1	interacts	ESR1
ITF2	regulates	hsa-mir-19a
STF1	interacts	NRIP1
EGFR	interacts	ESR1
MAT1	interacts	E2F1
DDIT3	regulates	hsa-mir-217
HDAC2	interacts	SMCA4
HDAC1	interacts	CIR1
HIF1A	regulates	hsa-let-7b
ZBT7A	regulates	hsa-let-7a-3
NF2L1	regulates	hsa-mir-132
MYOG	interacts	TFE2
PAX4	regulates	hsa-mir-383
COT1	interacts	SP1
NCOA6	interacts	NPM
NKX25	regulates	hsa-mir-488
NKX25	regulates	hsa-mir-486
TBP	regulates	hsa-mir-424
NKX25	regulates	hsa-mir-483
CDK4	interacts	BRCA1
COT2	regulates	hsa-let-7a-3
NFAC4	interacts	MXI1
PBX1	regulates	hsa-mir-302c
PBX1	regulates	hsa-mir-302a
MXI1	regulates	hsa-mir-548d-1
PBX1	regulates	hsa-mir-302d
PO2F2	regulates	hsa-mir-510
hsa-mir-29b-1	targets	BCL2
AHR	interacts	ARNT
MAFB	regulates	hsa-mir-378
PO2F1	regulates	hsa-mir-520h
PO2F1	regulates	hsa-mir-520g
PO2F1	regulates	hsa-mir-520c
PO2F1	regulates	hsa-mir-520b
MED1	interacts	TBL1X
SPIB	regulates	hsa-mir-150
MEIS1	regulates	hsa-mir-193b
MEF2A	regulates	hsa-mir-181a-1
EVI1	regulates	hsa-mir-33b
GCR	interacts	NRIP1
CD2A2	interacts	MDM2
NFKB1	interacts	BRCA1
MDM2	interacts	CD2A1
TRAF6	interacts	NFKB2
TAL1	regulates	hsa-mir-26a-1
ERBB2	interacts	CTNB1
HAND1	regulates	hsa-mir-152
HAND1	regulates	hsa-mir-150
RB	interacts	E2F1
CUX1	regulates	hsa-mir-19a
PAX5	regulates	hsa-mir-519d
PAX5	regulates	hsa-mir-519e
TAF4	interacts	TAF1
ESR1	interacts	CTNB1
SUMO1	interacts	MEF2A
FLNA	interacts	BCL3
CEBPB	interacts	EGFR
CASP3	interacts	MEF2A
TBP	interacts	TAF6
BCL6	regulates	hsa-mir-24-2
SRBP2	regulates	hsa-mir-519c
SRBP2	regulates	hsa-mir-17
MYB	regulates	hsa-mir-29c
SOX9	regulates	hsa-mir-361
STAT6	regulates	hsa-mir-185
hsa-mir-181c	targets	RASK
MK01	interacts	GATA1
BRCA2	interacts	FLNA
SOX9	regulates	hsa-mir-125b-2
AP2B	regulates	hsa-mir-346
AP2C	regulates	hsa-mir-24-2
CDK7	interacts	ERCC6
SP1	interacts	TCP4
CEBPA	regulates	hsa-mir-92b
SRY	interacts	SMAD3
hsa-mir-184	targets	AKT2
MOES	interacts	TRAF6
E2F1	regulates	hsa-mir-15a
HAND2	regulates	hsa-mir-494
EGR4	regulates	hsa-mir-199b
TFCP2	regulates	hsa-mir-346
ZN143	interacts	PO2F1
MYC	interacts	NFYB
CASP	regulates	hsa-mir-302c
AP2B	regulates	hsa-mir-34b
CASP	regulates	hsa-mir-302a
SPI1	regulates	hsa-mir-224
UBC9	interacts	MYB
CASP	regulates	hsa-mir-302d
HAND1	regulates	hsa-mir-138-1
CD44	interacts	EGFR
GATA4	regulates	hsa-mir-28
COE3	regulates	hsa-mir-182
MSH2	interacts	BLM
MYB	regulates	hsa-mir-298
PO3F1	regulates	hsa-mir-18a
hsa-mir-16-1	targets	VEGFA
P53	interacts	ING5
SMAD3	regulates	hsa-mir-214
NFYB	interacts	TBP
UBC9	interacts	ELK1
STAT2	regulates	hsa-mir-572
PBX3	regulates	hsa-mir-221
GCR	interacts	NCOR2
DBP	regulates	hsa-mir-192
DBP	regulates	hsa-mir-195
TYY1	interacts	MYC
RFXK	regulates	hsa-mir-125a
hsa-mir-96	targets	CDN1A
TLX2	regulates	hsa-mir-124-1
MPIP1	interacts	CDN1A
CDK7	interacts	RARA
CDK7	interacts	ANDR
HDAC4	interacts	PPARD
MYF5	regulates	hsa-mir-150
STAT3	interacts	HDAC1
ANDR	interacts	PTEN
CEBPE	regulates	hsa-mir-29b-1
CDN1C	interacts	CCND1
CUX1	regulates	hsa-mir-222
MYC	regulates	hsa-mir-101-2
PDX1	regulates	hsa-mir-942
CUX1	regulates	hsa-mir-221
PAX4	regulates	hsa-mir-1226
CEBPG	regulates	hsa-mir-572
GSK3B	interacts	NEMO
HDAC4	interacts	UBC9
SRBP2	regulates	hsa-mir-503
E2F1	regulates	hsa-mir-16-1
PO2F1	interacts	NFYA
STAT3	interacts	PML
NFIC	regulates	hsa-let-7c
TAF10	interacts	CDK7
HNF1A	interacts	CTNB1
IRF8	interacts	IRF2
NFAC2	interacts	EGR1
ELK1	interacts	BRCA1
FOSL2	regulates	hsa-mir-361
AKT1	interacts	CREB1
HLTF	regulates	hsa-mir-504
MED17	interacts	MED1
M3K8	interacts	NFKB2
TBL1X	interacts	NCOR2
AXN2	interacts	SMAD3
ANDR	interacts	ITF2
STAT1	interacts	STAT3
NKX25	regulates	hsa-mir-125b-2
MYB	regulates	hsa-mir-26a-1
GCR	interacts	MED14
TGFB1	interacts	MMP2
PO2F1	regulates	hsa-mir-153-2
E2F1	interacts	E2F3
E2F2	interacts	SPIB
Z354C	regulates	hsa-mir-103-1
hsa-mir-128-2	targets	FBXW7
TFE2	regulates	hsa-mir-885
PDX1	regulates	hsa-mir-98
MDM2	interacts	TBP
PDX1	regulates	hsa-mir-93
MPIP1	interacts	CDK2
NPM	interacts	P53
TBP	regulates	hsa-mir-190
ATM	interacts	MLH1
BRCA1	interacts	HDAC1
SP3	regulates	hsa-mir-181d
CCND1	interacts	TAF1
NUP62	interacts	HMGA1
SP3	regulates	hsa-mir-181c
UBC9	interacts	SMAD4
ARI5B	regulates	hsa-mir-98
NPM	interacts	ARRB1
ESR1	interacts	HNF4A
TNR5	interacts	TRAF6
RFX2	regulates	hsa-mir-128-2
WT1	regulates	hsa-let-7f-1
TNR5	interacts	MYCBP
MAFB	regulates	hsa-mir-145
AP2A	regulates	hsa-mir-424
AP2A	regulates	hsa-mir-423
STAT1	regulates	hsa-mir-106b
TAF1	interacts	PAX6
GABPA	regulates	hsa-mir-20b
GABPA	regulates	hsa-mir-20a
HAND1	regulates	hsa-mir-361
TF2AA	interacts	TAF6
PO3F2	regulates	hsa-mir-23a
HEN1	regulates	hsa-mir-30d
PAX4	regulates	hsa-mir-559
HTF4	regulates	hsa-mir-17
USF2	regulates	hsa-mir-346
NF2L3	regulates	hsa-mir-361
PAX2	regulates	hsa-mir-504
STA5A	regulates	hsa-mir-423
TBP	regulates	hsa-mir-29b-1
CEBPB	interacts	GCR
TAF10	interacts	TAF4
HDAC2	interacts	HDA10
PPARA	interacts	NRIP1
GABPA	regulates	hsa-mir-203
COT1	interacts	HNF4A
TFEC	regulates	hsa-mir-383
AP2B	regulates	hsa-mir-423
AP2B	regulates	hsa-mir-424
TBX5	interacts	NKX25
RFX2	regulates	hsa-mir-195
TFE3	regulates	hsa-mir-17
COE3	regulates	hsa-mir-199b
RFX1	regulates	hsa-mir-31
NF2L1	regulates	hsa-mir-584
CREM	regulates	hsa-mir-30d
PO4F1	regulates	hsa-mir-23a
MINT	interacts	FAK1
ALX1	regulates	hsa-mir-18a
Z354C	regulates	hsa-mir-128-2
EGR1	interacts	NFAC2
CDK7	interacts	ERCC3
KS6A5	interacts	MK01
BRCA1	regulates	hsa-mir-92b
HEN1	interacts	TFE2
TBX5	regulates	hsa-mir-377
TBX5	regulates	hsa-mir-372
TBX5	regulates	hsa-mir-373
TAF10	interacts	SUPT3
BHE40	regulates	hsa-mir-190
HDAC2	interacts	MAD1
PO2F1	regulates	hsa-mir-7-1
PO2F2	regulates	hsa-mir-21
CCND1	interacts	CDK2
UBC9	interacts	MITF
FOXA1	interacts	ANDR
ARNT	interacts	RB
CUX1	regulates	hsa-mir-106a
MXI1	regulates	hsa-mir-200a
MXI1	regulates	hsa-mir-200c
MITF	regulates	hsa-mir-377
PIT1	regulates	hsa-mir-520c
SRF	interacts	ETV4
ILF2	interacts	TF65
RFX5	regulates	hsa-mir-106a
ALX1	regulates	hsa-mir-184
hsa-mir-181a-1	targets	ATM
SMAD4	interacts	HXA9
JUND	regulates	hsa-mir-203
JUND	regulates	hsa-mir-205
JUND	regulates	hsa-mir-204
hsa-mir-92b	targets	CDN1C
hsa-mir-17	targets	PTEN
ZN143	regulates	hsa-mir-200b
NR1I2	regulates	hsa-mir-30d
NCOA6	interacts	TF65
BHE40	regulates	hsa-mir-19a
PO5F1	interacts	ANDR
NKX21	regulates	hsa-mir-298
MYF5	regulates	hsa-mir-19a
MITF	regulates	hsa-mir-204
EGFR	interacts	ANDR
MYC	interacts	KAT5
BCL2	interacts	CDN1A
IKZF1	interacts	TBP
BRCA1	interacts	TAF10
RXRA	regulates	hsa-mir-328
STAT2	regulates	hsa-mir-383
RNF25	interacts	TF65
BCOR	interacts	HDAC5
SMCE1	interacts	GCR
NFAC3	regulates	hsa-mir-26a-1
FOXA2	regulates	hsa-mir-19a
TAL1	regulates	hsa-mir-29a
hsa-mir-197	targets	THMS2
CTNB1	interacts	ESR1
MYC	regulates	hsa-mir-548d-1
ZBT7A	regulates	hsa-mir-639
MXI1	interacts	NFAC2
AP2C	regulates	hsa-mir-146a
E2F1	interacts	NFKB1
MITF	regulates	hsa-mir-20a
SRF	interacts	SMCA4
RFX4	regulates	hsa-mir-130a
NKX21	regulates	hsa-mir-29c
MAD1	regulates	hsa-mir-200c
SP3	regulates	hsa-mir-27b
NF2L1	regulates	hsa-mir-155
RFX1	regulates	hsa-mir-520h
STAT1	regulates	hsa-mir-23a
PAX2	regulates	hsa-mir-29b-1
RFX1	regulates	hsa-mir-520c
RFX1	regulates	hsa-mir-520b
RFX1	regulates	hsa-mir-520a
RFX1	regulates	hsa-mir-520g
PEBB	interacts	RUNX2
ESR1	interacts	P53
MK08	interacts	SPI1
TLX2	regulates	hsa-let-7c
UBP7	interacts	ATX1
CITE2	interacts	AP2A
STAT1	interacts	EGFR
NFYA	regulates	hsa-mir-639
NFKB1	regulates	hsa-let-7b
RARG	interacts	RXRB
BRCA1	interacts	MED24
hsa-mir-504	targets	VEGFA
SRBP1	interacts	USF1
PPARD	interacts	HDAC2
DBP	regulates	hsa-mir-383
NEMO	interacts	IKBA
E2F5	interacts	CCND1
PIT1	regulates	hsa-mir-221
HIC1	regulates	hsa-mir-208a
MEF2A	interacts	SUMO1
CD2A2	interacts	P53
CUX1	regulates	hsa-mir-374a
AGTR1	interacts	RAF1
MED17	interacts	BARD1
CEBPG	regulates	hsa-mir-29c
MED1	interacts	PPARG
CEBPG	regulates	hsa-mir-29a
CEBPA	regulates	hsa-mir-137
CEBPE	regulates	hsa-mir-21
TBP	interacts	NCOA6
PDX1	regulates	hsa-mir-559
ZEB1	regulates	hsa-mir-346
CEBPE	regulates	hsa-mir-28
EP300	interacts	CDX2
SP1	interacts	ESR1
CDK7	interacts	TAF5
HAND1	regulates	hsa-mir-548d-1
CASP3	interacts	CTNB1
BRD7	interacts	IRF2
EGR2	regulates	hsa-let-7b
MAFK	interacts	BACH2
ERBB2	interacts	STAT3
P53	interacts	TBP
USF2	regulates	hsa-mir-421
GABPA	regulates	hsa-mir-24-2
HIF1A	interacts	HDAC1
KAT5	interacts	ATX1
MPIP1	interacts	CDN1B
UBC9	interacts	M3K1
CDN1B	interacts	E2F4
TAF1	interacts	EDF1
HAND2	regulates	hsa-mir-1226
PAX4	regulates	hsa-mir-942
MYC	interacts	CEBPA
hsa-mir-192	targets	M3K1
ARNT	regulates	hsa-mir-200a
hsa-mir-107	targets	HIF1A
TF65	interacts	NCOA6
PTEN	interacts	ESR1
AKT1	interacts	GATA1
RFX4	interacts	RFX3
ZIC2	regulates	hsa-mir-181d
ZIC2	regulates	hsa-mir-181c
ZIC2	regulates	hsa-mir-330
TR10A	interacts	TR10B
BRCA1	regulates	hsa-mir-15b
JUN	interacts	BCL3
HDAC5	interacts	NRIP1
ZIC2	regulates	hsa-mir-25
CXCR4	interacts	STAT3
IRF4	interacts	SPI1
RUNX3	regulates	hsa-mir-223
ESR1	regulates	hsa-mir-494
BCL6	regulates	hsa-mir-584
TAL2	regulates	hsa-mir-17
SOX9	regulates	hsa-mir-98
CEBPA	regulates	hsa-mir-125b-2
GABP1	regulates	hsa-mir-330
RUNX1	interacts	MYST4
BRCA1	regulates	hsa-mir-155
M3K2	interacts	MXI1
SP1	interacts	E2F1
SP3	regulates	hsa-mir-199a-1
EP300	interacts	STAT3
NF2L2	regulates	hsa-mir-378
BRCA1	regulates	hsa-mir-199a-1
NF2L2	regulates	hsa-mir-370
NR6A1	interacts	UIMC1
SP3	regulates	hsa-mir-24-2
PO2F1	regulates	hsa-mir-451
STAT6	interacts	PGFRA
P53	interacts	ING4
TAF6	interacts	ERCC3
UBC9	interacts	SUMO1
hsa-mir-196a-2	targets	BACH1
JUN	interacts	ERG
AP2A	interacts	EP300
hsa-mir-370	targets	M3K8
BCL2	interacts	GATA2
CBX5	interacts	RB
NFE2	regulates	hsa-mir-298
DDIT3	interacts	FOS
PML	interacts	CD2A2
Z354C	regulates	hsa-mir-301b
SMAD4	interacts	JUND
BCL6	regulates	hsa-mir-328
TFEB	regulates	hsa-mir-181d
CEBPD	interacts	TF65
TFEB	regulates	hsa-mir-181c
FAK1	interacts	PPARG
UBE2N	interacts	STK6
E2F3	regulates	hsa-mir-572
TBP	regulates	hsa-mir-15a
ZBT7A	regulates	hsa-mir-193a
MAD1	interacts	HDAC1
ESR1	interacts	MED1
HAND1	regulates	hsa-mir-520a
ING2	interacts	HDAC2
BACH2	regulates	hsa-mir-383
TAF12	interacts	CDK7
E2F5	interacts	SMAD3
ZBT7A	regulates	hsa-mir-328
RAF1	interacts	RASN
RAF1	interacts	RASK
hsa-mir-29b-1	targets	DNMT1
NCOA3	interacts	NR1H2
RUNX1	interacts	CEBPB
EGFR	interacts	CD44
ETS1	regulates	hsa-mir-224
BACH2	regulates	hsa-mir-657
TLX2	regulates	hsa-mir-23b
TLX2	regulates	hsa-mir-23a
ETS1	regulates	hsa-mir-222
XPA	interacts	ERCC6
PAX8	regulates	hsa-mir-630
FINC	interacts	ITB3
PAX8	regulates	hsa-mir-639
GATA1	interacts	MED1
SNW1	interacts	NCOR2
DNM3B	interacts	CDN1C
E2F1	interacts	GSK3B
MYC	regulates	hsa-mir-23a
TAL1	regulates	hsa-mir-185
PAX3	regulates	hsa-mir-21
PAX5	regulates	hsa-mir-520c
hsa-mir-223	targets	E2F1
PAX5	regulates	hsa-mir-520a
PAX5	regulates	hsa-mir-520h
SMRD3	interacts	ESR1
hsa-mir-212	targets	BRCA1
MP2K3	interacts	SMAD7
PICAL	interacts	CASP3
PAX8	regulates	hsa-mir-451
HDAC4	interacts	MEF2A
PO3F1	regulates	hsa-mir-125b-2
FINC	interacts	FAK1
SP3	regulates	hsa-mir-503
MAX	regulates	hsa-mir-19a
MAFB	regulates	hsa-mir-301b
WT1	interacts	P63
SRY	regulates	hsa-mir-31
TFDP1	interacts	MAT1
SMAD3	regulates	hsa-let-7c
SMAD3	regulates	hsa-let-7b
SPIB	interacts	RB
MAZ	regulates	hsa-mir-92b
RXRA	interacts	SMRD3
HIF1A	interacts	EDF1
MITF	interacts	MK01
ZBT7A	regulates	hsa-mir-24-2
TFE2	regulates	hsa-mir-138-1
SP4	interacts	ZBT7A
ETV7	regulates	hsa-mir-204
RXRA	interacts	PPARA
IRF2	regulates	hsa-mir-146b
RUNX3	interacts	SMAD3
ESR1	interacts	UBC9
TAL2	regulates	hsa-mir-26b
CEBPD	regulates	hsa-mir-29b-1
GCR	interacts	SMAD3
CUX1	regulates	hsa-mir-421
CUX1	regulates	hsa-mir-423
CUX1	regulates	hsa-mir-424
PO2F1	regulates	hsa-mir-125b-2
HNF4G	regulates	hsa-mir-192
AP2A	regulates	hsa-mir-199b
HNF4A	interacts	NCOA6
ATX1	interacts	UBC9
HDAC5	interacts	NFKB2
P53	interacts	P63
RFXK	regulates	hsa-mir-192
RFXK	regulates	hsa-mir-195
RFX5	regulates	hsa-mir-221
HIPK2	interacts	NKX21
hsa-mir-192	targets	E2F5
FANCJ	interacts	BRCA1
Z354C	regulates	hsa-mir-515-2
CDK4	interacts	E2F4
CASP	interacts	RB
TF65	interacts	ING4
PEBB	regulates	hsa-mir-125a
TCF7	interacts	CTNB1
HNF4G	regulates	hsa-mir-130a
GATA3	regulates	hsa-mir-26a-1
hsa-mir-101-2	targets	ATM
FOXJ2	regulates	hsa-mir-137
DAXX	interacts	HDAC1
HDAC2	interacts	REST
DNJA3	interacts	CDC42
SRBP2	regulates	hsa-mir-421
PPARA	regulates	hsa-mir-26a-1
SRBP2	regulates	hsa-mir-423
SRBP2	regulates	hsa-mir-424
FAK1	interacts	P53
SMAD3	interacts	PAX8
PIAS4	interacts	SMAD7
FOSL2	regulates	hsa-mir-383
RFXK	interacts	RAF1
hsa-mir-222	targets	PTEN
NCOA3	interacts	HDAC3
hsa-mir-29b-1	targets	NCOA3
RNF14	interacts	ANDR
NKX25	regulates	hsa-mir-298
ERBB3	interacts	FAK1
UIMC1	interacts	NR6A1
TF65	interacts	NEMO
MED1	interacts	MED14
PO3F1	regulates	hsa-mir-30a
PAX2	regulates	hsa-mir-152
CSK	interacts	ARRB1
CREB1	interacts	BRCA1
STAT1	regulates	hsa-mir-25
PAX4	regulates	hsa-mir-153-2
NFYC	interacts	NFYA
MDM2	interacts	PML
E2F1	interacts	CFLAR
TAL2	regulates	hsa-mir-19a
LMBL1	interacts	ETV7
FOSB	regulates	hsa-mir-145
HMGA1	interacts	SP1
MK01	interacts	CDX2
RNF14	interacts	RNF6
USF1	regulates	hsa-mir-19a
PAX2	regulates	hsa-mir-15a
RFX1	regulates	hsa-mir-326
HDAC4	interacts	HIF1A
GATA4	interacts	STF1
hsa-mir-125a	targets	CD34
MXI1	regulates	hsa-mir-377
STAT4	regulates	hsa-mir-93
SRF	interacts	NFYA
SP2	regulates	hsa-mir-24-2
GATA4	regulates	hsa-mir-204
EPHA2	interacts	EGFR
CASP	regulates	hsa-mir-101-1
CEBPA	regulates	hsa-mir-519e
hsa-mir-107	targets	FBXW7
PO4F1	regulates	hsa-mir-210
PPARA	interacts	TBL1R
TAF6	interacts	TAF4
PO4F1	regulates	hsa-mir-214
TFE2	regulates	hsa-mir-146a
CUX1	regulates	hsa-mir-101-1
VDR	regulates	hsa-mir-1226
CITE2	interacts	TBP
MK08	interacts	PPARG
HIF1A	interacts	P53
hsa-mir-34b	targets	MYC
MAX	regulates	hsa-mir-346
PAX4	regulates	hsa-mir-148a
PPARA	interacts	EP300
HDAC5	interacts	CBX5
HAND1	regulates	hsa-mir-30d
ARRB1	interacts	TRAF6
Z354C	regulates	hsa-mir-199b
SP3	regulates	hsa-mir-148a
TBX5	regulates	hsa-mir-548d-1
RFX4	regulates	hsa-mir-124-1
HIF1A	interacts	HDAC2
NFKB1	interacts	ESR1
AKT1	interacts	SMAD7
ETS2	regulates	hsa-mir-224
STAT2	regulates	hsa-mir-93
STAT4	regulates	hsa-mir-504
KPCI	interacts	CDC42
BRCA1	interacts	BRCA2
HMGB1	interacts	TF65
hsa-mir-126	targets	HXA9
HDAC1	interacts	TF65
FOSL1	regulates	hsa-mir-145
FOS	interacts	HNF1A
TAL2	regulates	hsa-mir-1226
MITF	regulates	hsa-mir-19a
NR5A2	regulates	hsa-let-7b
HNF4G	regulates	hsa-mir-146b
SRBP2	regulates	hsa-mir-24-2
HCFC1	interacts	MLL1
CDK7	interacts	TAF1
MAFB	regulates	hsa-mir-298
PAX6	regulates	hsa-mir-584
TFE2	regulates	hsa-let-7b
SNW1	interacts	VDR
NFKB1	interacts	STAT6
MITF	interacts	SPI1
BRCA1	interacts	SP1
hsa-mir-302a	targets	CCND1
VDR	regulates	hsa-mir-148a
BRCA1	interacts	CDK7
HEN1	regulates	hsa-mir-18a
CDK7	interacts	TAF12
RFXK	regulates	hsa-mir-942
DNM3B	interacts	CBX5
BACH1	regulates	hsa-mir-370
SNF5	interacts	MECP2
MAD1	regulates	hsa-mir-548d-1
HTF4	regulates	hsa-mir-483
BACH1	regulates	hsa-mir-378
EGFR	interacts	ERBB3
FAK1	interacts	FINC
CD44	interacts	ERBB4
CEBPA	regulates	hsa-mir-26a-1
PAX6	regulates	hsa-mir-520a
AKT1	interacts	STAT1
COT1	regulates	hsa-mir-145
MAX	regulates	hsa-mir-19b-1
STAT3	regulates	hsa-mir-138-1
PAX6	regulates	hsa-mir-520c
MITF	regulates	hsa-mir-221
GCR	interacts	PBX1
RNF6	interacts	ANDR
MYCN	regulates	hsa-mir-519e
HIF1A	regulates	hsa-mir-181d
HTF4	regulates	hsa-mir-150
EP300	interacts	CDK2
MSH2	interacts	MLH1
CD2A1	interacts	DAXX
E2F1	interacts	CDN1A
NFKB2	interacts	ILF2
PO3F1	regulates	hsa-mir-942
HIF1A	interacts	CTNB1
CDK4	interacts	MYOD1
BRD7	interacts	BARD1
RFXK	regulates	hsa-mir-106a
SMAD3	interacts	E2F4
PIT1	regulates	hsa-mir-7-1
BRCA1	interacts	SMAD3
EGR4	regulates	hsa-mir-181c
TFE2	regulates	hsa-mir-1285-1
MYST4	interacts	ING5
HDAC2	interacts	HCFC1
EGR4	regulates	hsa-mir-181d
TAL1	interacts	TFE2
BLM	interacts	P53
PML	interacts	RB
PO3F1	regulates	hsa-mir-16-1
UBC9	interacts	TFE2
PAX4	regulates	hsa-mir-519c
PAX2	regulates	hsa-mir-146a
UBC9	interacts	JUN
PGFRA	interacts	STAT3
ZBT7A	regulates	hsa-mir-218-2
FAK1	interacts	ETS1
TLX2	regulates	hsa-mir-17
RFXK	regulates	hsa-mir-208a
AXN2	interacts	CTNB1
GSK3B	interacts	MITF
RFX4	regulates	hsa-mir-520c
RFX4	regulates	hsa-mir-520b
RFX4	regulates	hsa-mir-520a
RFX4	regulates	hsa-mir-520g
hsa-mir-520c	targets	CD44
hsa-mir-92a-2	targets	P63
RFX4	regulates	hsa-mir-520h
ALX1	regulates	hsa-mir-17
TBP	interacts	PO2F1
HAND2	regulates	hsa-mir-200c
HAND2	regulates	hsa-mir-200a
hsa-mir-185	targets	AKT1
PIT1	regulates	hsa-mir-181a-1
RFX1	regulates	hsa-mir-196a-2
MAX	regulates	hsa-mir-421
SRY	regulates	hsa-mir-363
SRY	regulates	hsa-mir-361
STA5A	regulates	hsa-mir-548d-1
MAT1	interacts	PO2F1
BLM	interacts	LIMD1
P53	interacts	AP2C
DBP	regulates	hsa-mir-106b
ERBB3	interacts	CSK
LMBL1	interacts	ETV6
ZIC2	regulates	hsa-mir-132
GCR	interacts	SNF5
hsa-mir-503	targets	MPIP1
HSF1	interacts	STAT1
NCOR2	interacts	SRF
STAT1	regulates	hsa-mir-138-1
E2F4	interacts	SPIB
UBC9	interacts	DNM3B
Z354C	regulates	hsa-mir-26b
BHE40	regulates	hsa-mir-181d
ROCK1	interacts	ARRB1
NRIP1	interacts	STF1
BHE40	regulates	hsa-mir-181c
RFX2	regulates	hsa-mir-519c
MYOD1	interacts	COT2
SPI1	interacts	IRF4
HNF1B	regulates	hsa-mir-20a
SMAD3	interacts	RUNX2
HIF1A	regulates	hsa-mir-210
SMAD3	interacts	NFYC
HIF1A	regulates	hsa-mir-486
MYCN	regulates	hsa-mir-17
GATA1	interacts	TAL1
RB	interacts	AATF
SP1	interacts	SRBP2
RFX3	regulates	hsa-mir-148a
CEBPD	regulates	hsa-mir-299
TAL1	regulates	hsa-mir-519e
PAX4	regulates	hsa-mir-218-2
DNJA3	interacts	ATX1
VDR	interacts	CDK7
MAFG	regulates	hsa-mir-212
TYY1	regulates	hsa-mir-106b
TFE2	regulates	hsa-mir-181c
TFE2	regulates	hsa-mir-181d
SP3	regulates	hsa-mir-504
HDAC4	interacts	BCL6
MAX	regulates	hsa-mir-17
CEBPD	regulates	hsa-mir-29a
ZBT7B	regulates	hsa-mir-125a
PBX1	regulates	hsa-mir-370
NR1H4	interacts	ESR1
PAX3	regulates	hsa-mir-372
BCL6	regulates	hsa-mir-30d
HIC1	regulates	hsa-mir-132
hsa-mir-210	targets	E2F3
PAX3	regulates	hsa-mir-377
E2F3	interacts	E2F1
HIF1A	interacts	STAT3
hsa-mir-143	targets	RASN
hsa-mir-143	targets	RASK
Z354C	regulates	hsa-mir-192
Z354C	regulates	hsa-mir-190
Z354C	regulates	hsa-mir-197
Z354C	regulates	hsa-mir-195
FOXA2	regulates	hsa-mir-302d
CTNB1	interacts	HDAC1
CASP	regulates	hsa-mir-214
CASP	regulates	hsa-mir-217
TRRAP	interacts	CTNB1
HDAC1	interacts	PML
MXI1	interacts	AKT1
Z354C	regulates	hsa-mir-19a
MPIP1	interacts	MAT1
IKBA	interacts	STK6
PO2F1	regulates	hsa-mir-30a
BRCA1	regulates	hsa-mir-20b
STAT6	regulates	hsa-mir-942
TAF6	interacts	TAF1
TFCP2	regulates	hsa-mir-184
SIRT1	interacts	NR1H2
CDK7	interacts	CCND1
RUNX1	interacts	ELF4
PO2F2	interacts	HMGB2
HAND1	interacts	MYOD1
TF65	interacts	M3K8
ETV6	regulates	hsa-mir-146a
MINT	interacts	HDAC1
GCR	interacts	HMGB1
SMAD4	interacts	UB2L3
TFE2	regulates	hsa-mir-23a
SRF	interacts	ELK4
SMRD3	interacts	PPARA
MAZ	regulates	hsa-mir-199b
PAX8	regulates	hsa-mir-612
hsa-mir-519d	targets	CDN1A
MED12	interacts	MED24
PAX2	regulates	hsa-mir-208a
CASP3	interacts	CFLAR
PAX2	regulates	hsa-mir-208b
SMAD4	interacts	CTNB1
LEF1	regulates	hsa-mir-98
SP3	interacts	HDAC2
NR1H3	interacts	SIRT1
hsa-mir-125a	targets	ERBB2
AHR	regulates	hsa-mir-639
MAD1	regulates	hsa-mir-26b
TLX2	regulates	hsa-mir-214
TLX2	regulates	hsa-mir-217
PBX3	interacts	HXA9
hsa-mir-200a	targets	CTNB1
JUN	interacts	ITF2
SRY	regulates	hsa-mir-17
COT1	regulates	hsa-mir-181c
COT1	regulates	hsa-mir-181d
CDN1A	interacts	E2F1
FOS	interacts	ELK4
hsa-mir-30d	targets	P53
Z354C	regulates	hsa-mir-548d-1
ITF2	regulates	hsa-mir-181c
RFX2	regulates	hsa-mir-146a
GCR	interacts	CEBPA
NKX21	regulates	hsa-mir-370
SOX9	regulates	hsa-mir-181d
STK6	interacts	UB2L3
ARRB1	interacts	BACH2
ESR1	interacts	CITE1
USF2	regulates	hsa-mir-519e
ETV7	regulates	hsa-mir-224
NCOA3	interacts	NKX21
TBX5	regulates	hsa-mir-659
MYB	regulates	hsa-mir-34a
JUN	interacts	TBP
GFI1	regulates	hsa-mir-659
SOX9	regulates	hsa-mir-302a
DDIT3	regulates	hsa-mir-92b
SOX9	regulates	hsa-mir-302c
SOX9	regulates	hsa-mir-302d
NR1H2	regulates	hsa-let-7a-3
EGR1	regulates	hsa-mir-196a-2
TF2AA	interacts	TAF4
RFX3	regulates	hsa-mir-124-1
AKT1	interacts	VEGFA
MAF	regulates	hsa-mir-199a-1
GATA1	interacts	HDAC1
DBP	regulates	hsa-mir-155
hsa-mir-181c	targets	CDX2
DBP	regulates	hsa-mir-150
MAD1	interacts	PML
DBP	regulates	hsa-mir-152
HAND2	regulates	hsa-mir-18a
hsa-mir-125b-2	targets	AKT1
TAF6	interacts	TF65
GCR	interacts	CEBPB
FOSL2	regulates	hsa-mir-145
HNF4A	interacts	P53
PAX2	regulates	hsa-mir-181b-1
ARNT	regulates	hsa-mir-26a-1
hsa-let-7b	targets	STK6
HDAC3	interacts	DAXX
TFEB	regulates	hsa-mir-1226
MYOD1	interacts	SP1
DBP	regulates	hsa-mir-15a
FLI1	interacts	GATA1
hsa-mir-132	targets	CDN1A
CUX1	regulates	hsa-mir-15b
ATM	interacts	BLM
MAD1	regulates	hsa-mir-19a
PAX3	interacts	DAXX
BHE40	regulates	hsa-mir-26a-1
RAF1	interacts	RFXK
MED1	interacts	GATA4
STK6	interacts	PML
RFX2	regulates	hsa-mir-124-1
PAX4	regulates	hsa-mir-193b
RFX1	regulates	hsa-mir-181d
HEN1	regulates	hsa-mir-216a
RFX1	regulates	hsa-mir-181c
MXI1	interacts	M3K2
TYY1	regulates	hsa-mir-21
TYY1	regulates	hsa-mir-25
TYY1	regulates	hsa-mir-28
SP3	regulates	hsa-mir-193a
MAML1	interacts	MAML3
MYB	interacts	UBC9
BARD1	interacts	UIMC1
PO3F1	regulates	hsa-mir-145
HXA7	regulates	hsa-mir-20b
PO3F1	regulates	hsa-mir-147
PO3F1	regulates	hsa-mir-143
NR1I3	regulates	hsa-mir-199b
FOS	interacts	DDIT3
PBX1	regulates	hsa-mir-106a
HAND1	regulates	hsa-mir-302c
RFX1	regulates	hsa-mir-30d
HAND1	regulates	hsa-mir-302a
TFCP2	regulates	hsa-mir-299
TFCP2	regulates	hsa-mir-298
HDAC1	interacts	NCOR2
NCOA3	interacts	SUMO1
RXRA	interacts	SNW1
MED24	interacts	ESR1
CEBPA	regulates	hsa-mir-181b-1
RASK	interacts	RAF1
CEBPA	regulates	hsa-mir-218-2
GATA4	regulates	hsa-mir-197
GATA4	regulates	hsa-mir-190
RASN	interacts	EGFR
MPIP1	interacts	MPIP3
PBX2	regulates	hsa-mir-147
IKZF1	interacts	HDAC1
P53	interacts	HIPK2
HXA9	regulates	hsa-mir-15b
AP2A	interacts	UBC9
RUNX3	regulates	hsa-mir-494
E2F5	interacts	RB
Z354C	regulates	hsa-mir-302a
ANDR	regulates	hsa-mir-19b-1
Z354C	regulates	hsa-mir-302c
MK08	interacts	MK01
Z354C	regulates	hsa-mir-302d
PBX3	regulates	hsa-mir-106a
PO4F1	regulates	hsa-mir-21
RFX5	regulates	hsa-mir-20b
STAT3	regulates	hsa-mir-504
MAFF	regulates	hsa-mir-204
MAFF	regulates	hsa-mir-205
LEF1	regulates	hsa-mir-24-2
MAFF	regulates	hsa-mir-203
GATA4	regulates	hsa-mir-222
AP2C	regulates	hsa-mir-25
IRF8	interacts	RO52
CDK4	interacts	RB
MITF	regulates	hsa-mir-1226
HAND1	regulates	hsa-mir-326
DAXX	interacts	CD2A1
PPARG	interacts	SMRD3
MAF	regulates	hsa-mir-31
PAX4	regulates	hsa-mir-200c
PAX4	regulates	hsa-mir-200b
PAX4	regulates	hsa-mir-200a
CATL1	interacts	IGF2
TAF4	interacts	ERCC3
TBX5	regulates	hsa-mir-146b
TBX5	regulates	hsa-mir-146a
SP3	regulates	hsa-mir-200c
STA5B	regulates	hsa-mir-486
NF2L1	interacts	MAFG
MEIS1	regulates	hsa-mir-107
IRF2	interacts	EP300
NEMO	interacts	FLNA
GLI1	interacts	ZIC2
hsa-mir-1-1	targets	LASP1
CFLAR	interacts	RAF1
MYOG	regulates	hsa-mir-200a
STK36	interacts	GLI3
CDN1C	interacts	MYOD1
SRBP1	regulates	hsa-mir-23a
WT1	regulates	hsa-mir-519e
MAX	regulates	hsa-mir-326
MAD1	regulates	hsa-mir-181c
MAD1	regulates	hsa-mir-181d
TAF10	interacts	TRRAP
RFX2	regulates	hsa-mir-210
SMAD4	interacts	SNW1
USF1	regulates	hsa-mir-520g
JUN	interacts	TGIF1
RFX2	regulates	hsa-mir-217
CDK7	interacts	HDAC2
SP2	interacts	E2F1
HEN1	regulates	hsa-mir-346
TAF5	interacts	MYC
BCL6	regulates	hsa-mir-155
HLTF	regulates	hsa-mir-377
ERBB2	interacts	ROCK1
hsa-mir-221	targets	TNF10
MAD1	regulates	hsa-mir-26a-1
ETV6	regulates	hsa-mir-519d
ETV6	regulates	hsa-mir-519e
BRCA1	regulates	hsa-mir-548d-1
E2F4	interacts	CCND1
JUNB	regulates	hsa-mir-361
RUNX1	regulates	hsa-mir-223
NFE2	regulates	hsa-mir-370
NFYA	interacts	SRF
DDIT3	regulates	hsa-mir-572
ELF1	interacts	SP1
ANDR	interacts	MP2K1
NFE2	regulates	hsa-mir-378
TLX2	regulates	hsa-mir-125b-2
E2F1	regulates	hsa-mir-345
FAK1	interacts	ERBB3
MED1	interacts	RXRA
SOX9	regulates	hsa-mir-182
GATA1	interacts	SMCA4
RX	regulates	hsa-mir-92a-2
MINT	interacts	ATX1
SP1	interacts	MK01
PAX4	regulates	hsa-mir-1-1
WT1	regulates	hsa-mir-885
HAND1	regulates	hsa-mir-519e
SPI1	interacts	CEBPE
FOXA2	regulates	hsa-mir-25
STAT6	regulates	hsa-mir-572
FOXA2	regulates	hsa-mir-21
STK36	interacts	GLI1
hsa-let-7b	targets	PGFRA
E2F3	regulates	hsa-mir-657
TCF7	regulates	hsa-mir-31
GATA4	interacts	FOS
USF2	regulates	hsa-mir-92b
AP2C	regulates	hsa-mir-152
ARRB1	interacts	TR150
TBX5	regulates	hsa-mir-330
MINT	interacts	BCL6
MAX	interacts	MAD1
AKT1	interacts	RHG07
PAX3	regulates	hsa-mir-140
BARD1	interacts	BRCA1
JUN	interacts	FOS
RUNX2	interacts	MYST4
SUFU	interacts	ZN219
MAML1	interacts	SUH
JUN	regulates	hsa-mir-383
EP300	interacts	NCOA3
PAX4	regulates	hsa-mir-28
MITF	regulates	hsa-mir-181d
MITF	regulates	hsa-mir-181c
FOS	regulates	hsa-mir-383
TBX5	regulates	hsa-mir-488
NKX25	regulates	hsa-mir-92a-2
PO2F1	regulates	hsa-mir-181a-1
JUND	interacts	MEN1
RARG	interacts	RXRA
ARI5B	regulates	hsa-mir-548d-1
SP1	interacts	MYOG
SP1	interacts	MYOD1
NFIC	regulates	hsa-mir-449a
TAF1	interacts	TAF10
ZBT7B	regulates	hsa-mir-192
SP3	regulates	hsa-mir-23a
NRIP1	interacts	HDAC3
RFX4	regulates	hsa-mir-1-1
HNF1B	regulates	hsa-mir-18a
SUMO1	interacts	ARI5B
TNF10	interacts	TR10A
MITF	interacts	FOS
SRBP1	regulates	hsa-mir-520a
SRBP1	regulates	hsa-mir-520c
SRBP1	regulates	hsa-mir-520b
CEBPE	interacts	DDIT3
SRBP1	regulates	hsa-mir-520g
GATA1	regulates	hsa-mir-630
COT2	interacts	GCR
PIT1	regulates	hsa-mir-548d-1
M3K1	interacts	DNJA3
REST	interacts	SMCE1
EGR2	regulates	hsa-mir-200b
GATA4	interacts	MK01
TAL1	regulates	hsa-mir-96
TAL1	regulates	hsa-mir-93
MAF	regulates	hsa-mir-132
HSF1	regulates	hsa-mir-199a-1
BRCA1	interacts	JUNB
TFE3	interacts	SMAD4
HXA9	regulates	hsa-mir-7-1
NR5A2	regulates	hsa-mir-208a
NFKB2	interacts	TF65
NF2L2	regulates	hsa-mir-205
STA5A	interacts	STAT1
PAX4	regulates	hsa-mir-92a-2
RFX5	regulates	hsa-mir-92a-2
MED17	interacts	MED12
SMAD3	regulates	hsa-mir-370
HNF1B	interacts	CREB1
SMAD3	regulates	hsa-mir-373
TLX2	regulates	hsa-mir-31
SRY	regulates	hsa-mir-153-2
RB	interacts	HMGB1
CTNB1	interacts	SMAD3
TAL2	regulates	hsa-mir-216a
CREB1	interacts	ATM
TF65	interacts	SP1
DAXX	interacts	MDM2
HSF1	regulates	hsa-mir-298
hsa-mir-197	targets	FBXW7
ETV6	regulates	hsa-mir-221
RASK	interacts	MP2K1
STAT2	regulates	hsa-mir-92b
PO2F1	interacts	RARA
PO2F1	interacts	ANDR
MECP2	interacts	DNMT1
TCF7	regulates	hsa-mir-23a
NCOA3	interacts	NEMO
BRCA1	interacts	SUPT3
UBC9	interacts	ETV6
ANDR	interacts	MDM2
PO2F1	interacts	NCOR2
NCOA6	interacts	RXRA
E2F5	interacts	MAT1
FAK1	interacts	MINT
TLX2	regulates	hsa-mir-181a-1
hsa-mir-16-1	targets	MSH2
NF2L3	regulates	hsa-mir-657
BRCA2	interacts	STA5A
PML	interacts	HDAC1
Z354C	regulates	hsa-mir-20b
TFE2	regulates	hsa-mir-451
COE3	regulates	hsa-mir-96
hsa-mir-34a	targets	E2F3
ALX1	regulates	hsa-mir-103-1
ATF6A	regulates	hsa-mir-150
RFX5	regulates	hsa-mir-942
RUNX2	interacts	YAP1
MKL2	interacts	SMAD7
NKX21	regulates	hsa-mir-548d-1
SMCE1	interacts	STAT2
TRAF6	interacts	ARRB1
GABP1	regulates	hsa-mir-483
TBX5	regulates	hsa-mir-519c
CDN1C	interacts	HDAC1
PO2F1	regulates	hsa-mir-145
PO2F1	regulates	hsa-mir-141
PO2F1	regulates	hsa-mir-143
hsa-mir-125b-2	targets	BAK
SNW1	interacts	MAML2
NR1H2	interacts	MED1
USF1	regulates	hsa-mir-548d-1
PAX4	regulates	hsa-let-7c
PAX4	regulates	hsa-let-7b
CDN1C	interacts	DNM3B
PAX4	regulates	hsa-let-7g
Z354C	regulates	hsa-mir-206
Z354C	regulates	hsa-mir-205
Z354C	regulates	hsa-mir-204
STAT2	regulates	hsa-mir-181d
LEF1	regulates	hsa-mir-515-2
NKX25	regulates	hsa-mir-134
NKX25	regulates	hsa-mir-137
SUH	regulates	hsa-mir-370
hsa-mir-206	targets	CXA1
RFX5	regulates	hsa-mir-181c
RFX5	regulates	hsa-mir-181d
BRCA1	regulates	hsa-mir-197
E2F4	interacts	SMAD3
COT2	regulates	hsa-mir-451
CEBPE	regulates	hsa-mir-214
BRCA1	regulates	hsa-mir-190
PML	interacts	SUMO1
SRBP1	regulates	hsa-mir-449a
SRF	interacts	NCOA6
PO2F1	regulates	hsa-mir-361
ESR1	regulates	hsa-mir-27b
PO2F1	regulates	hsa-mir-363
HTF4	regulates	hsa-mir-18a
EGR2	interacts	HCFC1
GATA1	interacts	MED17
TGIF1	regulates	hsa-mir-19a
CREM	interacts	CREB1
EGR4	regulates	hsa-mir-146b
ARNT	regulates	hsa-mir-326
BACH1	regulates	hsa-mir-145
AP2A	interacts	P53
STF1	interacts	MK01
FOXP1	regulates	hsa-mir-519d
FOXP1	regulates	hsa-mir-519e
MYC	interacts	MLH1
CDN1A	interacts	E2F3
hsa-mir-125a	targets	ERBB3
RFX3	regulates	hsa-mir-299
CASP	regulates	hsa-mir-106a
VDR	regulates	hsa-mir-92b
FBXW7	interacts	MYB
ZBT7A	regulates	hsa-mir-145
ZBT7A	regulates	hsa-mir-141
ZBT7A	regulates	hsa-mir-149
BCL6	regulates	hsa-mir-363
AP2A	regulates	hsa-mir-149
PO2F1	interacts	STA5B
AP2A	regulates	hsa-mir-145
AP2A	regulates	hsa-mir-140
NFIC	regulates	hsa-mir-181b-1
BCL6	interacts	TYY1
AP2A	regulates	hsa-mir-143
BRCA1	interacts	BRD7
MXI1	regulates	hsa-mir-657
hsa-mir-26a-1	targets	MYC
NCOA3	interacts	RO52
RFX3	regulates	hsa-mir-29c
ZBT7B	regulates	hsa-mir-199b
BARD1	interacts	IKBA
MYCN	regulates	hsa-mir-181c
HIF1A	interacts	HDAC4
MYCN	regulates	hsa-mir-181d
SMRD3	interacts	STF1
STF1	interacts	GATA4
GATA1	interacts	SNF5
MAFK	regulates	hsa-mir-298
PBX2	regulates	hsa-mir-96
STAT3	interacts	STA5A
TLX2	regulates	hsa-mir-27b
BACH2	regulates	hsa-mir-345
PO3F1	regulates	hsa-mir-181a-1
CXA1	interacts	CAV1
RUNX2	regulates	hsa-mir-451
SP1	interacts	E2F3
EGR3	regulates	hsa-mir-181d
NFIA	regulates	hsa-mir-20b
SP3	regulates	hsa-mir-424
HNF1A	interacts	FOS
RUNX3	interacts	HDAC4
MAZ	regulates	hsa-mir-210
NCOR2	interacts	TBL1R
WT1	regulates	hsa-mir-208a
MITF	regulates	hsa-mir-17
CEBPB	interacts	SMAD4
SPI1	regulates	hsa-mir-572
SP1	interacts	SMAD4
MAD1	regulates	hsa-mir-20a
AP2A	interacts	CASP3
CASP	regulates	hsa-mir-491
STA5A	interacts	STA5B
CCND1	interacts	BRCA1
USF1	interacts	NFYA
PRGC2	interacts	ESR1
NFKB1	interacts	NFKB2
SP4	regulates	hsa-mir-146b
hsa-mir-423	targets	CDN1A
NF2L1	regulates	hsa-mir-96
CDK7	interacts	E2F4
ETS1	interacts	PIT1
TLX2	regulates	hsa-mir-584
TFE2	regulates	hsa-mir-210
NFKB1	interacts	RS3
FAK1	interacts	HDAC5
E2F3	interacts	RB
CEBPA	regulates	hsa-mir-205
CDK2	interacts	TP4A3
ARNT	interacts	UBC9
HLTF	regulates	hsa-mir-147
STA5A	regulates	hsa-mir-138-1
MED1	interacts	P53
MDM2	interacts	BHE40
NFKB2	interacts	FBXW7
ANDR	interacts	CTNB1
MAX	regulates	hsa-mir-181d
MAX	regulates	hsa-mir-181c
TFCP2	regulates	hsa-mir-451
MITF	interacts	TFE3
PDX1	regulates	hsa-mir-29a
PDX1	regulates	hsa-mir-29c
SRBP1	regulates	hsa-mir-101-2
PBX2	regulates	hsa-mir-106a
STAT3	interacts	CDN1A
RASN	interacts	MK01
NR5A2	regulates	hsa-mir-134
DBP	regulates	hsa-mir-137
AP2A	regulates	hsa-mir-200b
DBP	regulates	hsa-mir-134
TAL2	regulates	hsa-mir-221
E2F4	regulates	hsa-mir-657
ATX1	interacts	UBP7
RFXK	regulates	hsa-mir-486
PAX2	regulates	hsa-mir-138-1
NKX21	regulates	hsa-mir-29b-1
TFE3	regulates	hsa-mir-374a
MYC	regulates	hsa-mir-17
TBP	interacts	CITE2
HDAC1	interacts	DNM3B
BHE40	regulates	hsa-mir-657
RFXK	regulates	hsa-mir-152
RFX4	regulates	hsa-mir-148a
AP2C	regulates	hsa-mir-584
TF65	interacts	NFKB2
PDX1	regulates	hsa-mir-298
HNF1B	interacts	HNF1A
CDN1A	interacts	GA45A
hsa-mir-199a-1	targets	MK08
HDAC2	interacts	ING2
HDAC4	interacts	NFYB
ETS1	regulates	hsa-mir-146a
STAT3	interacts	MK01
HAND1	regulates	hsa-mir-494
ANDR	interacts	PO2F2
CEBPB	interacts	CEBPA
ARNT	regulates	hsa-mir-483
PO3F1	regulates	hsa-mir-34a
HXA7	regulates	hsa-mir-195
FLI1	regulates	hsa-mir-150
STF1	interacts	NFKB2
SIRT1	interacts	HNF4A
hsa-mir-330	targets	VEGFA
NF2L3	regulates	hsa-mir-378
hsa-mir-302d	targets	ERBB4
NF2L2	interacts	MAFG
HXA7	regulates	hsa-mir-222
NF2L3	regulates	hsa-mir-370
RAF1	interacts	MPIP1
HDAC9	interacts	SUMO1
TAL2	regulates	hsa-mir-483
TFE2	interacts	PDX1
ETS2	interacts	ETS1
ARI5B	regulates	hsa-mir-200c
MMP2	interacts	TGFB1
ARI5B	regulates	hsa-mir-200a
STA5B	regulates	hsa-mir-25
CEBPG	regulates	hsa-mir-181a-1
hsa-mir-373	targets	XPA
HTF4	regulates	hsa-mir-20a
ITF2	regulates	hsa-mir-1226
PICAL	interacts	DDIT3
NKX25	regulates	hsa-mir-363
SP1	interacts	BCOR
HAND2	regulates	hsa-mir-30d
E2F1	interacts	DNMT1
ELF2	regulates	hsa-mir-199b
MAX	regulates	hsa-mir-30d
NF2L3	regulates	hsa-mir-212
MXI1	regulates	hsa-mir-483
MAFF	regulates	hsa-mir-224
NKX25	regulates	hsa-mir-27b
ETV6	regulates	hsa-mir-145
MYC	regulates	hsa-let-7b
RB	interacts	KDM5A
MAF	regulates	hsa-mir-383
NUP62	interacts	IRF3
MED1	interacts	SRBP1
SRBP1	regulates	hsa-mir-217
SRBP1	regulates	hsa-mir-214
SMAD7	interacts	STAT1
HDAC3	interacts	HDAC4
NR1H3	interacts	RXRB
TAF1	interacts	MDM2
STAT4	regulates	hsa-mir-23a
GABPA	interacts	SP1
TAF1	interacts	TAF12
PO2F1	regulates	hsa-mir-128-2
HDAC4	interacts	ANDR
HDAC3	interacts	NRIP1
AP2A	regulates	hsa-mir-33b
TF65	interacts	RNF25
FOS	interacts	RB
NKX25	regulates	hsa-mir-138-1
CREB1	interacts	KS6A5
KDM5A	interacts	ESR1
hsa-mir-199a-1	targets	EDN1
TF65	interacts	TRAF6
PO2F1	interacts	GCR
MAX	regulates	hsa-mir-654
ZBT7A	regulates	hsa-mir-125a
MAX	regulates	hsa-mir-657
MYC	interacts	TAF12
MED24	interacts	PPARA
USF1	interacts	HDAC9
FOXP3	interacts	HDAC9
EGR4	regulates	hsa-mir-200b
ARNT2	interacts	UBP7
ARI5B	regulates	hsa-mir-377
TF65	interacts	RS3
SRBP2	interacts	HDAC3
RB	interacts	DNMT1
Z354C	regulates	hsa-mir-196a-2
ARNT2	interacts	HIF1A
TBP	interacts	TF2AA
NKX25	regulates	hsa-mir-141
GABP1	regulates	hsa-mir-199b
ANDR	interacts	RUNX2
SMRD1	interacts	ESR1
GCR	interacts	SMRD1
CEBPE	regulates	hsa-mir-559
hsa-mir-145	targets	MYC
AP2B	regulates	hsa-mir-483
MAF	regulates	hsa-mir-657
GABP1	regulates	hsa-mir-126
NFAC2	interacts	FOXP3
PAX4	regulates	hsa-mir-138-1
hsa-mir-203	targets	P63
SRBP1	regulates	hsa-mir-519b
SRBP1	regulates	hsa-mir-519e
SRBP1	regulates	hsa-mir-519d
HAND1	regulates	hsa-mir-654
NF2L2	regulates	hsa-mir-212
SMAD7	interacts	CXCR4
FAK1	interacts	SP1
ESR1	regulates	hsa-mir-1-1
NCOA3	interacts	RARA
MITF	regulates	hsa-mir-150
NF2L1	regulates	hsa-mir-345
PAX4	regulates	hsa-mir-134
NR1H3	interacts	RARA
PAX4	regulates	hsa-mir-137
PAX4	regulates	hsa-mir-132
BCL6	regulates	hsa-mir-101-2
BRCA1	regulates	hsa-mir-103-1
TAF12	interacts	TAF5
PAX5	regulates	hsa-mir-377
GFI1	regulates	hsa-mir-184
PAX5	regulates	hsa-mir-372
MAF	interacts	FOS
NCOA3	interacts	SUFU
DDIT3	regulates	hsa-mir-92a-2
SP3	regulates	hsa-mir-212
MYOD1	interacts	RXRA
TYY1	interacts	SRBP1
TLX2	regulates	hsa-mir-1226
PO4F1	regulates	hsa-mir-548d-1
P53	interacts	BLM
RXRA	interacts	SP1
GATA1	regulates	hsa-mir-519c
GATA1	regulates	hsa-mir-519d
GATA1	regulates	hsa-mir-519e
HDAC1	interacts	IKZF1
MYCN	regulates	hsa-mir-19b-1
AKT1	interacts	CASP3
RFX4	regulates	hsa-mir-181d
RFX4	regulates	hsa-mir-181c
SP1	interacts	HCFC1
PAX6	interacts	TAF1
RS3	interacts	NFKB2
PO2F2	interacts	TBP
HTF4	regulates	hsa-mir-19a
E2F1	interacts	SP4
E2F1	interacts	SP3
PPARG	regulates	hsa-mir-510
STA5B	interacts	MK01
CDK2	interacts	NFYA
USF1	regulates	hsa-mir-92b
RXRA	interacts	COT1
SMAD3	interacts	HIPK2
HDAC1	interacts	HDAC9
FOXA2	regulates	hsa-mir-330
STA5B	regulates	hsa-mir-23a
TF65	interacts	JUN
YAP1	interacts	SMAD7
STAT3	interacts	CXCR4
AP2B	regulates	hsa-mir-199a-1
RARG	interacts	NCOA3
E2F3	interacts	TFDP1
RFX1	interacts	SMAD4
RFX3	regulates	hsa-mir-519c
HDAC3	interacts	HIF1A
MAML1	interacts	MAML2
HDAC1	interacts	RUNX3
IKZF1	regulates	hsa-mir-29a
HEN1	regulates	hsa-mir-26a-1
ITF2	regulates	hsa-mir-548d-1
CTNB1	interacts	TRRAP
P53	interacts	ZMIZ2
CUX1	regulates	hsa-mir-34a
WT1	regulates	hsa-mir-370
DAXX	interacts	PML
PO3F2	regulates	hsa-mir-29b-1
WT1	regulates	hsa-mir-378
NKX25	regulates	hsa-mir-196a-2
CEBPA	regulates	hsa-mir-150
GABP1	regulates	hsa-mir-25
MITF	interacts	PAX6
TAL1	regulates	hsa-mir-18a
CEBPB	regulates	hsa-mir-107
ELF1	regulates	hsa-mir-23a
MYF5	regulates	hsa-mir-17
ERCC3	interacts	TAF5
IRF7	regulates	hsa-mir-146b
TFEB	regulates	hsa-mir-374a
SUPT3	interacts	TAF4
PO5F1	regulates	hsa-mir-24-2
SPI1	interacts	MECP2
ETS1	interacts	GATA3
AP2C	interacts	P53
NFYA	interacts	P53
MAT1	interacts	TAF6
PPARA	interacts	PIT1
NFAC3	interacts	FOS
ZEB1	interacts	SMAD3
MK01	interacts	KS6A5
NR1I2	interacts	RXRB
SMAD3	regulates	hsa-mir-345
IKBA	interacts	ARRB1
DBP	regulates	hsa-mir-106a
NR1I3	regulates	hsa-mir-181d
NR1I3	regulates	hsa-mir-181c
RB	interacts	MAT1
ERCC6	interacts	MAT1
PPARG	interacts	NCOA3
GATA1	regulates	hsa-let-7f-1
UBC9	interacts	ATX1
MXI1	interacts	EDF1
Z354C	regulates	hsa-mir-221
hsa-mir-181b-1	targets	BCL2
Z354C	regulates	hsa-mir-223
Z354C	regulates	hsa-mir-222
Z354C	regulates	hsa-mir-224
USF2	regulates	hsa-mir-221
GABP1	regulates	hsa-mir-34c
E2F1	regulates	hsa-mir-148a
PEBB	interacts	RUNX1
AKT1	interacts	PRGC2
SRY	regulates	hsa-mir-491
SRY	regulates	hsa-mir-494
SUH	regulates	hsa-mir-98
IRF2	interacts	NFKB1
JUND	interacts	NF2L2
MEN1	interacts	SMAD3
P53	interacts	MPIP3
UBC9	interacts	ETS1
DBP	regulates	hsa-mir-208b
DBP	regulates	hsa-mir-208a
GATA4	regulates	hsa-mir-138-1
NFYC	regulates	hsa-mir-639
ERCC3	interacts	XPA
CEBPD	regulates	hsa-mir-346
ELF2	regulates	hsa-mir-150
SUMO1	interacts	HDAC4
PPARD	regulates	hsa-mir-185
BRCA1	interacts	ATM
RUNX2	interacts	FOS
VDR	regulates	hsa-mir-494
STAT6	regulates	hsa-mir-93
CRX	regulates	hsa-mir-92a-2
PAX4	regulates	hsa-mir-30d
ITF2	interacts	CTNB1
MYOG	regulates	hsa-mir-200c
VDR	regulates	hsa-mir-27b
TBL1X	interacts	NCOA6
AP2A	regulates	hsa-mir-25
NFKB1	interacts	BCL3
CEBPB	interacts	RUNX1
PAX3	regulates	hsa-mir-33b
SMAD3	interacts	P53
TGIF1	regulates	hsa-mir-20a
PO2F1	regulates	hsa-mir-34a
FOXP1	regulates	hsa-mir-520h
HXA7	regulates	hsa-mir-96
FOXP1	regulates	hsa-mir-520c
FOXP1	regulates	hsa-mir-520a
LEF1	interacts	CTNB1
MAX	regulates	hsa-mir-150
CEBPA	interacts	SMAD4
TYY1	regulates	hsa-mir-299
PO4F1	regulates	hsa-mir-510
SRBP1	regulates	hsa-mir-218-2
MYF6	regulates	hsa-mir-19a
SDF1	interacts	FINC
CDK4	interacts	E2F3
LYRIC	interacts	TF65
PIT1	regulates	hsa-mir-26a-1
AHR	regulates	hsa-mir-106b
NKX25	regulates	hsa-mir-510
ETS2	interacts	GATA3
DDIT3	regulates	hsa-mir-659
USF1	regulates	hsa-mir-216a
ETV4	interacts	SRF
hsa-mir-34c	targets	MYC
BCL6	regulates	hsa-mir-345
MYOD1	interacts	HAND1
MAT1	interacts	E2F3
PAX8	regulates	hsa-mir-657
PAX8	regulates	hsa-mir-654
TF65	interacts	AATF
NRIP1	interacts	HNF4A
RARA	regulates	hsa-mir-29a
PAX8	regulates	hsa-mir-659
MYOD1	interacts	MYF6
SP4	regulates	hsa-mir-148a
ZBT7A	regulates	hsa-mir-34b
ZBT7A	regulates	hsa-mir-34c
MAD1	regulates	hsa-mir-519e
MXI1	regulates	hsa-mir-216a
HDAC1	interacts	TRI27
GSK3B	interacts	E2F1
ATM	interacts	MDM2
MLH1	interacts	MSH6
MAD1	regulates	hsa-mir-221
CDN1B	interacts	MAT1
HDAC2	interacts	SP1
PML	interacts	SP1
BACH2	regulates	hsa-mir-361
SMAD7	interacts	STAT6
CDN1B	interacts	CCND1
MAZ	regulates	hsa-mir-23b
hsa-mir-106b	targets	CDN1A
BCL6	regulates	hsa-mir-34a
BCL6	regulates	hsa-mir-34b
[truncated: 8,143 more rows]
