# Supplementary material for: Network analysis of microRNAs and their regulation in human ovarian cancer
Source: BMC Syst Biol. 2011 Nov 3;5:183. doi: 10.1186/1752-0509-5-183 (PMC3219655; doi:10.1186/1752-0509-5-183)
Supplement: Additional file 2 — Network file for NW5000. S2_NW5000_network.txt contains the complete network NW5000. [file 1752-0509-5-183-S2.TXT]

NKX22	regulates	hsa-mir-98
NF2L1	regulates	hsa-mir-28
NFKB2	interacts	SMCA4
PO2F2	interacts	MAT1
TFE3	regulates	hsa-mir-140
FOXP1	regulates	hsa-mir-200c
ANDR	interacts	SMAD4
MYC	regulates	hsa-mir-153-2
EGR4	regulates	hsa-mir-126
SMAD7	interacts	TGFB1
SOX9	regulates	hsa-mir-150
TFEB	regulates	hsa-mir-301b
STAT3	interacts	HDAC3
HIF1A	regulates	hsa-mir-18a
CEBPD	regulates	hsa-mir-301b
SMAD7	interacts	YAP1
TAF12	interacts	ERCC3
FOSB	interacts	JUND
RFX5	regulates	hsa-mir-93
hsa-mir-30a	targets	BECN1
ETS1	regulates	hsa-mir-182
MAFK	regulates	hsa-mir-147
ETS2	interacts	ETS1
NFE2	regulates	hsa-mir-9-1
AP2A	regulates	hsa-mir-208b
NFKB1	regulates	hsa-mir-383
STAT4	regulates	hsa-mir-137
ROCK1	interacts	ERBB2
GATA1	regulates	hsa-mir-29b-1
STAT1	regulates	hsa-mir-504
EGFR	interacts	CADH1
NR1H2	interacts	RXRA
STAT1	regulates	hsa-mir-503
MAFK	regulates	hsa-mir-143
PEBB	regulates	hsa-mir-7-1
ATF6A	regulates	hsa-mir-200c
AHR	interacts	NCOR2
VDR	regulates	hsa-mir-302a
CEBPA	regulates	hsa-mir-302d
VDR	regulates	hsa-mir-302c
VDR	regulates	hsa-mir-302d
CEBPA	regulates	hsa-mir-302c
ELF4	regulates	hsa-mir-145
CEBPA	regulates	hsa-mir-302a
NF2L3	regulates	hsa-mir-1226
FOXP1	regulates	hsa-mir-657
CEBPB	regulates	hsa-mir-200a
MYB	regulates	hsa-mir-421
COE3	regulates	hsa-mir-330
hsa-mir-1-1	targets	EGFR
PO4F1	regulates	hsa-mir-29b-1
ESR1	interacts	PTEN
CEBPE	regulates	hsa-mir-515-2
SP3	regulates	hsa-mir-612
SOX9	regulates	hsa-mir-15b
SOX9	regulates	hsa-mir-15a
ETV7	regulates	hsa-mir-146b
JUN	regulates	hsa-mir-30a
AVR2A	interacts	ACV1B
RFX5	regulates	hsa-mir-503
TFAP4	regulates	hsa-mir-1226
TAF5	interacts	TF2AA
YAP1	interacts	RUNX1
DDIT3	regulates	hsa-mir-196a-2
EVI1	regulates	hsa-mir-17
MAFF	regulates	hsa-mir-510
FLI1	regulates	hsa-mir-146b
NR1I3	regulates	hsa-mir-423
ZN143	regulates	hsa-mir-17
ELF2	interacts	RUNX1
EGR1	regulates	hsa-mir-34c
PPARD	interacts	HDAC4
SRF	interacts	MYOG
CEBPA	regulates	hsa-mir-7-1
TF65	regulates	hsa-mir-208b
HDAC3	interacts	MED1
MYOD1	regulates	hsa-mir-19b-1
AKT1	interacts	MDM2
HDAC1	interacts	ANDR
ITF2	regulates	hsa-mir-25
PAX4	regulates	hsa-mir-199a-1
RB	interacts	PML
TFCP2	regulates	hsa-mir-370
CEBPB	interacts	HMGA1
STAT6	regulates	hsa-mir-30a
STAT1	interacts	BRCA1
ZIC2	regulates	hsa-mir-192
AP2A	regulates	hsa-mir-125a
PAX4	regulates	hsa-mir-125b-2
HNF1B	regulates	hsa-mir-17
ZIC2	regulates	hsa-mir-197
ZIC2	regulates	hsa-mir-195
TAL1	regulates	hsa-mir-17
E2F2	interacts	CDK7
STA5A	regulates	hsa-mir-370
PAX5	regulates	hsa-mir-519b
PICAL	interacts	DDIT3
MAFG	regulates	hsa-let-7g
MAFG	regulates	hsa-let-7b
HNF4G	interacts	MED1
STAT3	regulates	hsa-mir-206
BHE40	regulates	hsa-mir-520a
STAT3	regulates	hsa-mir-204
PO2F2	regulates	hsa-mir-302d
PO2F2	regulates	hsa-mir-302c
PO2F2	regulates	hsa-mir-302a
BHE40	regulates	hsa-mir-520g
BHE40	regulates	hsa-mir-520h
AP2A	regulates	hsa-let-7g
TFE2	regulates	hsa-mir-519b
AP2A	regulates	hsa-let-7b
PBX2	regulates	hsa-mir-33b
AP2B	regulates	hsa-mir-299
ESR1	interacts	USF1
UBC9	interacts	AP2C
ZIC2	regulates	hsa-mir-19a
RFX2	interacts	RFX4
PDX1	regulates	hsa-mir-510
RFX1	regulates	hsa-mir-128-2
EGFR	interacts	CTNB1
SRBP1	regulates	hsa-mir-559
BARD1	interacts	NPM
MAD1	regulates	hsa-mir-130a
TBP	regulates	hsa-mir-520b
TFE2	regulates	hsa-mir-519c
COT2	regulates	hsa-mir-181d
NKX25	regulates	hsa-mir-7-1
BRCA1	regulates	hsa-mir-9-1
CIR1	interacts	HDAC1
FOXA2	regulates	hsa-mir-421
FOXA2	regulates	hsa-mir-423
USF2	regulates	hsa-mir-301b
EGR2	regulates	hsa-mir-196a-2
RXRB	interacts	NR1I2
USF1	regulates	hsa-mir-106a
HXA7	regulates	hsa-mir-181a-1
COT2	regulates	hsa-let-7b
BRCA1	regulates	hsa-mir-141
MK08	interacts	FOS
DNMT1	interacts	UBP7
LEF1	regulates	hsa-mir-216a
GATA3	regulates	hsa-mir-510
GABP1	regulates	hsa-mir-25
FOSL1	regulates	hsa-mir-372
SRBP2	interacts	SP1
TFE2	regulates	hsa-mir-519d
FAK1	interacts	KAISO
NEMO	interacts	TRAF6
HNF1A	regulates	hsa-mir-147
HNF1A	regulates	hsa-mir-140
ETV6	regulates	hsa-mir-200c
PBX1	interacts	GCR
NKX25	regulates	hsa-mir-125a
BACH1	regulates	hsa-mir-520c
MAD1	regulates	hsa-mir-1226
MYB	regulates	hsa-mir-28
NF2L1	regulates	hsa-mir-203
BACH1	regulates	hsa-mir-520g
MAFF	regulates	hsa-mir-223
BACH1	regulates	hsa-mir-520h
ATF6A	regulates	hsa-mir-486
HAND1	regulates	hsa-mir-196a-2
TYY1	regulates	hsa-mir-361
MYOG	regulates	hsa-mir-98
NFIA	regulates	hsa-mir-515-2
CDK2	interacts	CEBPA
TAF12	interacts	TF2AA
SP1	regulates	hsa-mir-20a
NCOA6	interacts	CEBPA
SRBP1	regulates	hsa-mir-330
TFDP1	interacts	E2F3
USF2	regulates	hsa-mir-515-2
BRCA1	interacts	MSH2
ANDR	interacts	FAK1
SRBP1	regulates	hsa-mir-885
NF2L3	regulates	hsa-mir-214
SMAD3	interacts	BRCA2
NF2L2	regulates	hsa-mir-885
MAFF	regulates	hsa-mir-224
PO5F1	interacts	HMGB1
TRAF6	interacts	CALR
GRN	interacts	GFI1B
BRCA1	interacts	STAT3
PO2F1	regulates	hsa-mir-150
E2F1	interacts	CDN1A
ARI5B	interacts	SUMO1
NR5A2	interacts	SMRD3
DDIT3	regulates	hsa-mir-27b
NKX25	regulates	hsa-mir-19b-1
PO2F1	interacts	TF65
ATF6A	regulates	hsa-mir-1-1
TFE3	regulates	hsa-mir-16-1
SRF	regulates	hsa-mir-199b
MYCBP	interacts	MYC
CEBPE	regulates	hsa-mir-29a
DDIT3	regulates	hsa-mir-548d-1
CEBPE	regulates	hsa-mir-29c
MYC	regulates	hsa-let-7g
ETV7	regulates	hsa-mir-98
SUPT3	interacts	TAF5
HLTF	regulates	hsa-mir-503
GATA4	regulates	hsa-mir-1285-1
SP1	regulates	hsa-mir-203
LEF1	regulates	hsa-mir-584
VDR	interacts	NCOA6
MAZ	regulates	hsa-mir-326
STAT3	regulates	hsa-mir-106b
ANDR	interacts	TBP
MDM2	interacts	CADH1
RFX3	regulates	hsa-mir-210
RFX3	regulates	hsa-mir-212
DDIT3	regulates	hsa-mir-130a
TF65	interacts	IRF8
TBP	regulates	hsa-mir-197
CASP	regulates	hsa-mir-504
MYC	regulates	hsa-let-7b
PAX2	regulates	hsa-mir-130a
STAT1	interacts	STAT3
CASP	regulates	hsa-mir-503
TBL1X	interacts	HDAC3
RFX2	regulates	hsa-mir-192
RFX2	regulates	hsa-mir-197
GABP1	regulates	hsa-mir-378
ETV6	interacts	FLI1
VDR	regulates	hsa-mir-33b
WT1	regulates	hsa-mir-125a
GABP1	regulates	hsa-mir-370
BHE40	regulates	hsa-mir-29a
TBP	interacts	TAF12
ESR1	regulates	hsa-mir-185
ESR1	regulates	hsa-mir-182
AP2A	regulates	hsa-mir-19b-1
ZEB1	interacts	KAT5
ETS2	regulates	hsa-mir-361
SOX9	regulates	hsa-mir-30a
MAFG	regulates	hsa-mir-885
ELF1	regulates	hsa-mir-125a
ARNT2	regulates	hsa-mir-181c
Z354C	regulates	hsa-mir-132
GA45A	interacts	NPM
Z354C	regulates	hsa-mir-134
BCL6	regulates	hsa-mir-328
EGR1	regulates	hsa-mir-372
EGR1	regulates	hsa-mir-373
RUNX1	regulates	hsa-mir-584
EGR1	regulates	hsa-mir-377
NF2L1	regulates	hsa-mir-152
EGR1	regulates	hsa-mir-378
DDIT3	regulates	hsa-mir-1285-1
HEN1	regulates	hsa-mir-130a
NR5A2	regulates	hsa-mir-572
TAL1	regulates	hsa-mir-200a
TAL1	regulates	hsa-mir-200b
TAL1	regulates	hsa-mir-200c
PO2F1	regulates	hsa-mir-222
AP2A	interacts	UBC9
PO2F1	interacts	BRD7
SOX9	regulates	hsa-mir-1285-1
VDR	regulates	hsa-mir-130a
MYC	regulates	hsa-mir-130a
PO2F2	regulates	hsa-mir-451
WT1	regulates	hsa-mir-520h
NF2L2	regulates	hsa-mir-330
SRBP2	regulates	hsa-mir-200a
Z354C	regulates	hsa-mir-125a
SRBP2	regulates	hsa-mir-200c
SRBP2	regulates	hsa-mir-200b
WT1	regulates	hsa-mir-520g
DDIT3	regulates	hsa-mir-185
TFEC	regulates	hsa-mir-423
ZBT7B	regulates	hsa-mir-218-2
BACH1	regulates	hsa-mir-494
FOSB	regulates	hsa-mir-1226
PO2F1	interacts	HCFC1
ELF4	regulates	hsa-mir-140
BACH1	regulates	hsa-mir-491
NF2L1	regulates	hsa-mir-15b
USF2	regulates	hsa-mir-199a-1
PAX8	regulates	hsa-mir-153-2
NFYB	interacts	NFYA
SMAD4	interacts	TFE3
PIAS4	interacts	LIMD1
RFX1	regulates	hsa-mir-374a
STA5B	regulates	hsa-mir-181c
STA5B	regulates	hsa-mir-181d
BACH1	interacts	COT1
BRCA1	interacts	CDK2
SRBP2	regulates	hsa-mir-126
PAX6	regulates	hsa-mir-15b
MYF6	regulates	hsa-mir-1285-1
MEF2A	interacts	MYF6
SP2	regulates	hsa-mir-1226
PPARG	regulates	hsa-let-7a-3
STAT4	regulates	hsa-mir-23b
CUX1	regulates	hsa-let-7c
HXA7	interacts	MEIS1
STAT4	regulates	hsa-mir-23a
CUX1	regulates	hsa-let-7g
NF2L2	regulates	hsa-mir-33b
MAFK	regulates	hsa-mir-217
MAFK	regulates	hsa-mir-214
MAFK	regulates	hsa-mir-212
TBP	regulates	hsa-mir-223
MAFK	regulates	hsa-mir-210
TBP	regulates	hsa-mir-221
AKT1	interacts	VEGFA
TF65	interacts	SRF
MAT1	interacts	ESR1
PBX2	regulates	hsa-mir-199b
CBX5	interacts	HDAC9
FOXA1	regulates	hsa-mir-16-1
EGR1	regulates	hsa-mir-17
ATF6A	regulates	hsa-mir-101-2
NFIC	regulates	hsa-mir-370
HAND1	regulates	hsa-mir-92a-2
TF65	interacts	CEBPB
TAF1	interacts	TAF12
STA5A	regulates	hsa-mir-34b
MYB	regulates	hsa-mir-423
HNF4A	regulates	hsa-mir-520c
STA5A	regulates	hsa-mir-34a
NFIC	regulates	hsa-mir-378
MXI1	regulates	hsa-mir-18a
MYC	interacts	DNJA3
HNF4A	regulates	hsa-mir-520h
BHE41	regulates	hsa-mir-29a
FOSB	regulates	hsa-mir-451
NKX25	regulates	hsa-let-7f-1
ETS1	regulates	hsa-mir-19a
RXRA	interacts	MYOD1
BACH2	regulates	hsa-mir-216a
AP2A	regulates	hsa-mir-1285-1
NF2L2	interacts	MAFF
RFX3	regulates	hsa-mir-93
ETV6	regulates	hsa-mir-93
ELK4	regulates	hsa-mir-125a
TFE3	regulates	hsa-mir-1285-1
TFE2	regulates	hsa-mir-29a
TFE2	regulates	hsa-mir-29c
MITF	regulates	hsa-mir-96
PPARG	interacts	MK01
MITF	regulates	hsa-mir-93
CASP3	interacts	ANDR
GATA1	regulates	hsa-mir-424
HAND2	regulates	hsa-mir-210
AP2B	regulates	hsa-mir-328
PBX1	regulates	hsa-mir-494
GATA1	regulates	hsa-mir-421
PBX1	regulates	hsa-mir-491
GATA1	regulates	hsa-mir-423
RB	interacts	SPI1
BARD1	interacts	NR1H3
TFEC	regulates	hsa-mir-138-1
AP2B	regulates	hsa-mir-326
TBX5	regulates	hsa-mir-299
FOXJ2	regulates	hsa-mir-98
ETS1	regulates	hsa-mir-197
ETS1	regulates	hsa-mir-195
ARI5B	regulates	hsa-mir-199b
ETS1	regulates	hsa-mir-192
WT1	regulates	hsa-mir-200b
ETS1	regulates	hsa-mir-190
PBX3	regulates	hsa-mir-519d
NFIA	regulates	hsa-mir-330
PEBB	regulates	hsa-mir-208a
RFX5	regulates	hsa-mir-504
STAT6	regulates	hsa-mir-98
FOS	interacts	ETS1
STA5A	regulates	hsa-mir-346
PAX4	regulates	hsa-mir-519e
STA5A	regulates	hsa-mir-345
PDX1	regulates	hsa-mir-146b
PDX1	regulates	hsa-mir-146a
BHE41	regulates	hsa-mir-298
TFCP2	regulates	hsa-mir-363
MXI1	regulates	hsa-mir-182
MAX	regulates	hsa-mir-16-1
MAD1	regulates	hsa-mir-134
MXI1	regulates	hsa-mir-184
ARNT2	regulates	hsa-mir-483
TBP	interacts	TAF6
FOXJ2	regulates	hsa-mir-30d
HNF4G	regulates	hsa-mir-486
PA2G4	interacts	RB
PAX8	regulates	hsa-mir-942
CASP	interacts	MPIP1
MXI1	regulates	hsa-mir-1226
RORA	interacts	MYOD1
TLX2	regulates	hsa-mir-504
ETV7	regulates	hsa-mir-181a-1
RFX4	regulates	hsa-mir-217
RFX4	regulates	hsa-mir-210
RFX4	regulates	hsa-mir-212
IRF2	interacts	BRD7
STK6	interacts	P53
BRCA1	interacts	E2F1
ALX1	regulates	hsa-mir-559
FOXA1	regulates	hsa-mir-370
FOSL2	regulates	hsa-mir-21
NKX25	regulates	hsa-mir-29b-1
PBX3	regulates	hsa-mir-204
HNF1A	regulates	hsa-mir-330
RFX1	regulates	hsa-mir-26b
STAT2	regulates	hsa-mir-559
FOXA2	regulates	hsa-mir-217
RFX5	regulates	hsa-mir-26b
FOXA2	regulates	hsa-mir-214
PDX1	regulates	hsa-mir-210
TFCP2	regulates	hsa-mir-185
hsa-mir-520h	targets	CDN1A
CUX1	regulates	hsa-mir-204
TFCP2	regulates	hsa-mir-182
CUX1	regulates	hsa-mir-206
PDX1	regulates	hsa-mir-217
BRCA1	interacts	STK6
ERBB4	interacts	STA5B
BACH2	regulates	hsa-mir-138-1
CASP3	interacts	SRBP2
PML	interacts	FAK1
BRCA1	regulates	hsa-mir-7-1
SPIB	regulates	hsa-mir-224
CASP	regulates	hsa-mir-885
HIF1A	regulates	hsa-mir-93
FLI1	regulates	hsa-mir-146a
PAX2	regulates	hsa-mir-181a-1
USF2	regulates	hsa-mir-26a-1
SMRC2	interacts	SNF5
ALX1	regulates	hsa-mir-423
ELF1	regulates	hsa-mir-150
ZIC2	regulates	hsa-mir-519d
MAFF	regulates	hsa-mir-148a
FOXA1	regulates	hsa-mir-152
ZIC2	regulates	hsa-mir-519c
CUX1	regulates	hsa-mir-20a
CUX1	regulates	hsa-mir-20b
RFX3	regulates	hsa-mir-515-2
AP2B	interacts	UBC9
PO2F2	regulates	hsa-mir-106b
MAZ	regulates	hsa-mir-141
PEBB	interacts	RUNX3
PBX3	regulates	hsa-mir-20b
MYOG	regulates	hsa-mir-199b
RUNX1	interacts	MYOD1
HNF4A	interacts	CTNB1
HEN1	regulates	hsa-mir-301b
MAFK	regulates	hsa-mir-153-2
PPARD	interacts	NCOR2
ITB3	interacts	FAK1
P53	interacts	BHE40
TF65	interacts	TAF1
SMAD3	regulates	hsa-mir-27b
USF1	regulates	hsa-mir-520a
EGR4	regulates	hsa-mir-372
EGR4	regulates	hsa-mir-373
SRBP1	regulates	hsa-mir-302c
SRBP1	regulates	hsa-mir-302a
EGR4	regulates	hsa-mir-377
EGR4	regulates	hsa-mir-378
TLX2	regulates	hsa-mir-302c
MYC	regulates	hsa-mir-98
USF1	regulates	hsa-mir-483
USF1	regulates	hsa-mir-486
SPI1	regulates	hsa-mir-27b
CEBPG	regulates	hsa-mir-559
MK08	interacts	ELK1
STA5A	interacts	KIT
RUNX2	regulates	hsa-mir-17
AKT2	interacts	ESR1
SMRD3	interacts	RXRA
ZBT7A	regulates	hsa-mir-301b
MAZ	regulates	hsa-mir-149
PO2F1	regulates	hsa-mir-15b
ETS2	regulates	hsa-mir-192
BHE40	regulates	hsa-mir-383
ELK3	regulates	hsa-mir-125b-2
NF2L2	regulates	hsa-mir-654
NFKB2	regulates	hsa-mir-206
PBX3	regulates	hsa-mir-153-2
STF1	regulates	hsa-mir-101-2
SP2	regulates	hsa-mir-20a
PAX4	regulates	hsa-mir-21
TFE2	regulates	hsa-mir-639
HNF4A	interacts	MED24
BCL6	regulates	hsa-mir-181b-1
GATA2	regulates	hsa-mir-214
HLTF	regulates	hsa-mir-218-2
GATA2	regulates	hsa-mir-217
hsa-mir-515-2	targets	CDN1A
RFX1	regulates	hsa-mir-363
KAISO	regulates	hsa-mir-17
MAFF	regulates	hsa-let-7g
ERBB2	interacts	ESR1
MAFF	regulates	hsa-let-7b
SRY	regulates	hsa-mir-224
SRY	regulates	hsa-mir-222
SRY	regulates	hsa-mir-223
SRY	regulates	hsa-mir-221
MYC	regulates	hsa-mir-515-2
SP3	regulates	hsa-mir-199b
SP1	interacts	ELF1
BLM	interacts	MLH1
GATA3	regulates	hsa-mir-205
ERBB2	interacts	CD44
HIF1A	regulates	hsa-mir-378
MAF	regulates	hsa-mir-214
RXRA	interacts	NR1H2
MAF	regulates	hsa-mir-212
MAF	regulates	hsa-mir-210
MAF	interacts	MYB
PDX1	regulates	hsa-mir-101-1
HIF1A	regulates	hsa-mir-373
HIF1A	regulates	hsa-mir-372
MYOG	interacts	MYF5
NKX21	regulates	hsa-mir-584
ELF2	regulates	hsa-mir-1226
STAT3	regulates	hsa-mir-520a
SMAD4	interacts	GLI3
STAT3	regulates	hsa-mir-520c
STAT3	regulates	hsa-mir-520g
hsa-mir-34c	targets	CDK4
MYOD1	interacts	RB
STAT6	regulates	hsa-mir-519e
STAT6	regulates	hsa-mir-519b
STAT6	regulates	hsa-mir-519c
EGR1	regulates	hsa-mir-148a
NFKB2	regulates	hsa-mir-20a
CREM	regulates	hsa-mir-494
AATF	interacts	RB
RFX1	regulates	hsa-mir-503
CREM	regulates	hsa-mir-491
LEF1	regulates	hsa-mir-1285-1
AKT1	interacts	ATX1
NFAC4	regulates	hsa-mir-221
SP2	regulates	hsa-mir-203
USF2	regulates	hsa-mir-639
ELF2	regulates	hsa-mir-326
PPARA	interacts	NCOA6
RFX2	regulates	hsa-mir-218-2
SPDEF	interacts	NKX31
ZN350	regulates	hsa-mir-200c
FOSL1	regulates	hsa-mir-124-1
RFX1	interacts	NFIC
AP2A	regulates	hsa-mir-330
RB	interacts	NCOA6
NKX21	regulates	hsa-mir-510
HIC1	regulates	hsa-mir-221
PO2F1	regulates	hsa-mir-449a
HIC1	regulates	hsa-mir-222
hsa-mir-181b-1	targets	CDX2
CEBPA	interacts	CDK4
NFIA	regulates	hsa-mir-208b
MITF	regulates	hsa-mir-19b-1
BCL3	interacts	NFKB1
PAX2	regulates	hsa-mir-299
PML	interacts	LIMD1
RUNX1	regulates	hsa-mir-101-2
HAND1	regulates	hsa-mir-345
SRBP2	regulates	hsa-mir-301b
PO2F1	regulates	hsa-mir-196a-2
GATA1	interacts	HDAC4
ANDR	interacts	NRIP1
PAX3	regulates	hsa-mir-519b
PAX3	regulates	hsa-mir-519d
PAX3	regulates	hsa-mir-519e
RX	regulates	hsa-mir-197
CREM	regulates	hsa-mir-141
RFXK	regulates	hsa-mir-148a
RUNX2	interacts	ANDR
FOXP3	interacts	HDAC9
RFX4	regulates	hsa-mir-193a
CREM	regulates	hsa-mir-149
CEBPD	regulates	hsa-mir-488
PAX8	regulates	hsa-mir-515-2
ZIC2	regulates	hsa-mir-190
MYOG	regulates	hsa-mir-153-2
MAFK	regulates	hsa-mir-200c
CREB1	regulates	hsa-mir-199a-1
HDAC5	interacts	HDAC3
PAX4	regulates	hsa-mir-572
PML	interacts	TRI27
TFE3	interacts	SMAD4
ALX1	regulates	hsa-mir-181b-1
NF2L3	regulates	hsa-mir-298
NCOA3	interacts	PPARG
HTF4	regulates	hsa-mir-19b-1
FOXA1	regulates	hsa-mir-193b
TFEB	interacts	MITF
ETS1	interacts	SPI1
SUH	regulates	hsa-mir-298
SMAD7	interacts	PIAS4
PO2F2	regulates	hsa-mir-519c
PML	interacts	NCOR2
ANDR	interacts	BRCA1
IKBA	interacts	HXA9
GABPA	regulates	hsa-mir-224
MYOD1	regulates	hsa-mir-17
ELK1	regulates	hsa-mir-185
MED24	interacts	MED14
RUNX2	interacts	PEBB
JUND	regulates	hsa-mir-9-1
MEF2A	regulates	hsa-mir-421
HAND1	regulates	hsa-mir-34a
ARI5B	regulates	hsa-mir-378
RUNX2	regulates	hsa-mir-223
RUNX2	regulates	hsa-mir-222
RUNX2	regulates	hsa-mir-221
HIF1A	regulates	hsa-mir-15a
PO2F1	interacts	TBP
HEN1	regulates	hsa-mir-494
RFX1	regulates	hsa-mir-451
TYY1	regulates	hsa-mir-421
NKX21	regulates	hsa-mir-301b
TYY1	regulates	hsa-mir-424
SUH	regulates	hsa-mir-29c
VDR	regulates	hsa-mir-559
NF2L3	regulates	hsa-mir-29c
HNF1A	regulates	hsa-mir-491
HEN1	regulates	hsa-mir-328
IRF1	interacts	HMGA1
USF2	regulates	hsa-mir-25
JUNB	interacts	SMAD3
PO3F2	regulates	hsa-mir-210
RUNX3	regulates	hsa-mir-21
PO3F2	regulates	hsa-mir-214
TRAF6	interacts	MK01
PO3F2	regulates	hsa-mir-217
JUNB	regulates	hsa-mir-654
JUNB	regulates	hsa-mir-657
TFE2	regulates	hsa-mir-19a
TF65	interacts	JUN
ARI5B	regulates	hsa-mir-130a
TLX2	regulates	hsa-mir-30d
hsa-mir-125b-2	targets	P53
AP2A	regulates	hsa-mir-301b
JUND	regulates	hsa-mir-223
hsa-mir-330	targets	E2F1
USF2	regulates	hsa-mir-16-1
NUP62	interacts	PBX2
ARI5B	regulates	hsa-mir-1226
FOS	regulates	hsa-mir-145
PIAS4	interacts	HDAC1
STAT6	interacts	NFKB1
RXRB	interacts	VDR
STAT1	interacts	EP300
HEN1	regulates	hsa-mir-143
ESR1	regulates	hsa-mir-378
HNF1A	regulates	hsa-mir-301b
HEN1	regulates	hsa-mir-140
HEN1	regulates	hsa-mir-145
IRF8	regulates	hsa-let-7g
SRBP1	regulates	hsa-mir-126
ESR1	regulates	hsa-mir-370
ESR1	regulates	hsa-mir-373
ESR1	regulates	hsa-mir-372
BHE40	regulates	hsa-mir-520b
ESR1	regulates	hsa-mir-377
WT1	regulates	hsa-mir-181c
HDAC3	interacts	TBL1R
COT1	interacts	BACH2
RFX5	regulates	hsa-mir-345
GFI1B	regulates	hsa-mir-15b
TBX5	regulates	hsa-mir-98
MAFG	regulates	hsa-mir-488
MAFG	regulates	hsa-mir-486
PAX8	regulates	hsa-mir-208a
HIF1A	interacts	CITE2
SRY	regulates	hsa-mir-26a-1
EGR1	regulates	hsa-mir-145
SOX9	regulates	hsa-mir-101-1
JUN	regulates	hsa-mir-24-2
hsa-mir-942	targets	CDN1A
MAFB	regulates	hsa-mir-181b-1
MITF	regulates	hsa-mir-486
AHR	regulates	hsa-mir-181c
FOXA2	regulates	hsa-mir-18a
ELF4	regulates	hsa-mir-205
STF1	regulates	hsa-mir-150
MITF	regulates	hsa-mir-483
E2F3	regulates	hsa-mir-363
CREB1	interacts	CEBPB
TFE2	regulates	hsa-mir-197
TFE2	regulates	hsa-mir-195
TFE2	regulates	hsa-mir-192
TFE2	regulates	hsa-mir-190
BHE41	regulates	hsa-mir-491
HNF1A	regulates	hsa-mir-1285-1
HAND1	regulates	hsa-mir-148a
VDR	regulates	hsa-mir-199b
ELK1	regulates	hsa-mir-141
ELK1	regulates	hsa-mir-140
TFCP2	regulates	hsa-mir-24-2
MAX	regulates	hsa-mir-106b
ELK1	regulates	hsa-mir-145
ING4	interacts	P53
TAF6	interacts	TAF12
MAFK	regulates	hsa-mir-148a
SUH	regulates	hsa-mir-548d-1
BRCA1	regulates	hsa-mir-486
TFCP2	regulates	hsa-mir-124-1
TFCP2	regulates	hsa-mir-23b
CD44	interacts	TRAF6
BACH1	regulates	hsa-mir-124-1
AP2C	regulates	hsa-mir-1285-1
FOXJ2	regulates	hsa-mir-361
IKBA	interacts	NFKB2
EGR4	regulates	hsa-mir-145
SMCA4	interacts	NFKB2
RFX1	regulates	hsa-mir-148a
hsa-mir-128-2	targets	E2F3
FOSB	regulates	hsa-mir-9-1
MYB	regulates	hsa-mir-190
MYB	regulates	hsa-mir-192
PO3F2	regulates	hsa-mir-92a-2
HNF4A	regulates	hsa-mir-1226
MAFG	interacts	NFE2
SNW1	interacts	HDAC2
ZIC2	regulates	hsa-mir-7-1
GABPA	regulates	hsa-mir-141
hsa-mir-328	targets	ABCG2
CREB1	regulates	hsa-mir-126
HDAC4	interacts	HIF1A
hsa-mir-101-1	targets	ATM
TAF12	interacts	TAF1
SRBP2	regulates	hsa-mir-182
PAX2	regulates	hsa-mir-193a
PAX2	regulates	hsa-mir-193b
SOX9	regulates	hsa-mir-24-2
BCL6	regulates	hsa-mir-148a
Z354C	regulates	hsa-mir-424
Z354C	regulates	hsa-mir-423
STAT3	interacts	CCND1
Z354C	regulates	hsa-mir-421
MAFB	regulates	hsa-mir-654
ETS1	regulates	hsa-mir-92a-2
PIT1	interacts	NR1I2
SMAD7	interacts	MKL2
GATA1	regulates	hsa-mir-31
SRY	regulates	hsa-let-7a-3
CEBPD	regulates	hsa-mir-548d-1
MAF	regulates	hsa-mir-885
NR1H4	interacts	MED1
PEBB	regulates	hsa-mir-519b
PEBB	regulates	hsa-mir-519c
SP3	regulates	hsa-mir-125b-2
HMGB1	interacts	RB
RXRA	regulates	hsa-mir-30d
TF65	interacts	RS3
MYOG	regulates	hsa-mir-222
ZBT7A	regulates	hsa-mir-34c
CEBPE	regulates	hsa-mir-559
GATA3	regulates	hsa-mir-153-2
NR1H4	regulates	hsa-mir-130a
MITF	regulates	hsa-mir-26b
RB	interacts	AHR
CDX2	interacts	HNF1A
NFYA	interacts	CDK2
CUX1	regulates	hsa-mir-92a-2
RFX3	regulates	hsa-mir-152
E2F1	regulates	hsa-mir-130a
FOS	regulates	hsa-mir-1226
NF2L1	regulates	hsa-mir-200c
GATA1	regulates	hsa-mir-659
hsa-mir-374a	targets	ATM
hsa-mir-21	targets	MSH6
SP1	interacts	COT1
hsa-let-7b	targets	MPIP1
ELK1	interacts	SUMO1
NCOA3	interacts	NR1H3
NF2L3	regulates	hsa-mir-200c
HSF1	regulates	hsa-mir-107
MED1	interacts	RARG
ZN143	regulates	hsa-mir-31
SMAD3	regulates	hsa-mir-152
ATF6A	interacts	TYY1
BACH2	regulates	hsa-mir-486
SP3	regulates	hsa-mir-9-1
SP4	regulates	hsa-mir-140
MAF	regulates	hsa-mir-126
SP4	regulates	hsa-mir-143
MED17	interacts	MED14
ERCC3	interacts	MAT1
SMAD7	interacts	MYOD1
GCR	interacts	CREB1
RASK	interacts	EGFR
STA5A	regulates	hsa-mir-132
E2F3	interacts	BCL6
STA5A	regulates	hsa-mir-137
FOSL1	regulates	hsa-mir-199a-1
ITF2	regulates	hsa-mir-301b
MP2K1	interacts	RAF1
BHE41	regulates	hsa-mir-200a
ELK4	regulates	hsa-mir-24-2
BHE41	regulates	hsa-mir-200c
BHE41	regulates	hsa-mir-200b
CEBPB	regulates	hsa-mir-182
ZN143	interacts	TBP
RFX1	regulates	hsa-let-7f-1
ZBT7B	regulates	hsa-mir-424
ZBT7B	regulates	hsa-mir-423
CEBPB	regulates	hsa-mir-639
MAX	regulates	hsa-mir-200a
TFE2	regulates	hsa-mir-21
BHE40	regulates	hsa-mir-134
WT1	regulates	hsa-mir-483
TFE2	regulates	hsa-mir-25
PAX2	regulates	hsa-mir-520h
WT1	regulates	hsa-mir-486
GCR	regulates	hsa-mir-134
NKX25	regulates	hsa-mir-208a
NKX25	regulates	hsa-mir-208b
MEIS1	regulates	hsa-mir-106a
SRBP1	regulates	hsa-mir-519c
TAL2	regulates	hsa-let-7b
hsa-mir-34b	targets	CAV1
HXA9	regulates	hsa-mir-222
SMAD3	interacts	SRY
HXA9	regulates	hsa-mir-16-1
CEBPA	regulates	hsa-mir-23b
TRAF6	interacts	HMGB2
NF2L3	regulates	hsa-mir-106a
STK6	interacts	BRCA1
STAT2	regulates	hsa-mir-942
SRBP1	regulates	hsa-mir-519d
CDK7	interacts	LASP1
ARNT	interacts	ESR1
FOXP1	regulates	hsa-let-7f-1
TAL2	regulates	hsa-mir-140
BACH2	regulates	hsa-mir-141
SP1	regulates	hsa-mir-132
NCOR2	interacts	MINT
TFEC	regulates	hsa-let-7c
STAT3	regulates	hsa-mir-486
RFX2	regulates	hsa-let-7f-1
PO3F2	regulates	hsa-mir-18a
FOXP1	regulates	hsa-mir-181b-1
STA5B	interacts	RARA
STAT3	regulates	hsa-mir-515-2
BRCA1	interacts	BACH1
RXRA	interacts	BCL3
SMAD3	regulates	hsa-mir-424
RFX2	regulates	hsa-mir-7-1
LEF1	regulates	hsa-mir-29b-1
FOXA2	regulates	hsa-mir-193a
IRF3	regulates	hsa-let-7g
B2CL1	interacts	CFLAR
PTEN	interacts	P53
CEBPE	interacts	E2F1
GATA4	regulates	hsa-mir-451
EGR1	regulates	hsa-mir-125a
NFKB2	regulates	hsa-let-7b
USF1	regulates	hsa-mir-106b
ARNT	regulates	hsa-mir-93
TFE3	regulates	hsa-mir-378
MYF5	regulates	hsa-mir-181d
HAND1	regulates	hsa-mir-125a
MAFF	regulates	hsa-let-7f-1
EGFR	interacts	CAV1
MYF5	regulates	hsa-mir-181c
WT1	regulates	hsa-mir-199b
CEBPA	regulates	hsa-mir-330
PO3F1	regulates	hsa-mir-7-1
STA5B	regulates	hsa-mir-503
TFE3	regulates	hsa-mir-377
MAFF	regulates	hsa-mir-639
NKX25	regulates	hsa-mir-155
HDAC1	interacts	DAXX
NKX25	regulates	hsa-mir-152
TF65	interacts	KS6A5
NKX25	regulates	hsa-mir-150
SRY	regulates	hsa-mir-147
SRY	regulates	hsa-mir-145
RARA	regulates	hsa-let-7b
SRY	regulates	hsa-mir-218-2
TYY1	regulates	hsa-mir-519b
SPI1	regulates	hsa-mir-125a
SRY	regulates	hsa-mir-140
ITF2	regulates	hsa-mir-192
AHR	interacts	SMCA4
EPHA2	interacts	FAK1
ETS1	regulates	hsa-mir-214
TFEC	regulates	hsa-mir-98
MAX	interacts	HIF1A
CRX	regulates	hsa-mir-181a-1
NKX25	regulates	hsa-mir-504
ALX1	regulates	hsa-mir-374a
CEBPE	regulates	hsa-mir-27b
ANDR	interacts	EGFR
CDK4	interacts	E2F2
MAZ	regulates	hsa-mir-451
CDX2	interacts	MK01
HNF1A	regulates	hsa-mir-559
RFX3	regulates	hsa-mir-424
NKX25	regulates	hsa-mir-15b
NKX25	regulates	hsa-mir-15a
RFX1	regulates	hsa-mir-197
EVI1	regulates	hsa-mir-18a
RFX1	regulates	hsa-mir-195
RUNX3	regulates	hsa-mir-204
RFX1	regulates	hsa-mir-192
NCOR2	interacts	BCL6
ETS2	interacts	STA5B
NKX25	regulates	hsa-mir-373
NKX25	regulates	hsa-mir-372
ZBT7B	regulates	hsa-mir-146b
NKX25	regulates	hsa-mir-370
NKX25	regulates	hsa-mir-377
SUPT3	interacts	BRCA1
ARNT2	regulates	hsa-mir-130a
TYY1	regulates	hsa-mir-30a
NKX25	regulates	hsa-mir-378
ETV4	regulates	hsa-mir-326
PO2F2	interacts	GCR
RFX5	regulates	hsa-mir-92b
BRCA1	regulates	hsa-mir-134
BRCA1	regulates	hsa-mir-137
HNF4A	regulates	hsa-mir-494
HTF4	regulates	hsa-mir-33b
STA5A	regulates	hsa-mir-208a
EGR2	regulates	hsa-mir-17
E2F3	interacts	MAT1
NF2L1	regulates	hsa-mir-515-2
CEBPE	regulates	hsa-mir-92a-2
TBX5	regulates	hsa-mir-21
KAT5	interacts	BARD1
RX	regulates	hsa-mir-515-2
ITF2	regulates	hsa-mir-19a
STAT6	regulates	hsa-mir-346
MPIP1	interacts	CDN1B
NF2L2	regulates	hsa-mir-24-2
DDIT3	regulates	hsa-mir-210
GFI1	regulates	hsa-mir-548d-1
MAF	regulates	hsa-mir-224
RFXK	regulates	hsa-mir-9-1
MAT1	interacts	E2F1
DDIT3	regulates	hsa-mir-217
PBX2	regulates	hsa-mir-520c
HDAC1	interacts	CIR1
BACH1	regulates	hsa-mir-126
PAX6	regulates	hsa-mir-134
HIF1A	regulates	hsa-let-7b
SP1	interacts	MYC
CUX1	regulates	hsa-mir-181a-1
ZBT7A	regulates	hsa-let-7a-3
P53	regulates	hsa-mir-124-1
ATF6A	regulates	hsa-mir-145
NF2L1	regulates	hsa-mir-132
MYOG	interacts	TFE2
MYOG	regulates	hsa-mir-96
ERG	regulates	hsa-mir-205
ERG	regulates	hsa-mir-204
BACH1	regulates	hsa-mir-181b-1
PIT1	regulates	hsa-mir-128-2
RXRB	interacts	PPARG
DBP	regulates	hsa-mir-200b
DBP	regulates	hsa-mir-200c
DBP	regulates	hsa-mir-200a
COT1	interacts	SP1
NCOA6	interacts	NPM
NKX25	regulates	hsa-mir-488
SP3	regulates	hsa-mir-630
PAX5	regulates	hsa-mir-27b
NKX25	regulates	hsa-mir-486
TBP	regulates	hsa-mir-424
NKX25	regulates	hsa-mir-483
CDK4	interacts	BRCA1
COT2	regulates	hsa-let-7a-3
GFI1	regulates	hsa-mir-378
NFKB1	regulates	hsa-mir-17
NFAC4	interacts	MXI1
PEBB	regulates	hsa-mir-196a-2
MAFK	regulates	hsa-let-7f-1
PBX1	regulates	hsa-mir-302c
TBX5	regulates	hsa-mir-1285-1
PBX1	regulates	hsa-mir-302a
MXI1	regulates	hsa-mir-548d-1
PBX1	regulates	hsa-mir-302d
PDX1	regulates	hsa-mir-26a-1
PO2F2	regulates	hsa-mir-510
hsa-mir-29b-1	targets	BCL2
E2F4	regulates	hsa-mir-15b
MAFB	regulates	hsa-mir-378
PO2F1	regulates	hsa-mir-520h
PO2F1	regulates	hsa-mir-520g
MAFB	regulates	hsa-mir-377
PO2F1	regulates	hsa-mir-520c
PO2F1	regulates	hsa-mir-520b
MAFB	regulates	hsa-mir-372
MAFB	regulates	hsa-mir-373
MED1	interacts	TBL1X
MAZ	regulates	hsa-mir-221
PIT1	regulates	hsa-mir-146a
SPIB	regulates	hsa-mir-150
MEIS1	regulates	hsa-mir-193b
RFX4	regulates	hsa-mir-146b
SP1	interacts	SP3
CTNB1	interacts	TFE2
ZBT7A	regulates	hsa-mir-132
MEF2A	regulates	hsa-mir-181a-1
RFXK	regulates	hsa-mir-423
BACH2	regulates	hsa-let-7g
GATA2	regulates	hsa-mir-197
GCR	interacts	NRIP1
CD2A2	interacts	MDM2
BACH2	regulates	hsa-let-7b
NFKB1	interacts	BRCA1
SMCA4	interacts	ESR1
TFE2	regulates	hsa-mir-149
P53	regulates	hsa-mir-25
TRAF6	interacts	NFKB2
NKX25	regulates	hsa-mir-302a
ERBB2	interacts	CTNB1
NKX25	regulates	hsa-mir-302c
NKX25	regulates	hsa-mir-302d
EGR1	regulates	hsa-mir-31
HAND1	regulates	hsa-mir-152
HAND1	regulates	hsa-mir-150
EGFR	interacts	FAK1
RFX3	regulates	hsa-mir-23a
TFCP2	regulates	hsa-mir-34a
CUX1	regulates	hsa-mir-19a
ETS1	regulates	hsa-mir-205
ETS1	regulates	hsa-mir-204
ETS1	regulates	hsa-mir-203
TFE2	regulates	hsa-mir-16-1
MYF6	regulates	hsa-mir-29b-1
TAF4	interacts	TAF1
DNMT1	interacts	HDAC1
VDR	interacts	PO2F1
ESR1	interacts	CTNB1
BCL6	regulates	hsa-mir-421
SP3	regulates	hsa-mir-192
SRBP2	regulates	hsa-mir-519e
CEBPB	interacts	EGFR
MYC	regulates	hsa-mir-212
NF2L2	regulates	hsa-mir-491
MYC	regulates	hsa-mir-210
ZBT7A	regulates	hsa-mir-134
NR1I2	regulates	hsa-mir-423
BCL6	regulates	hsa-mir-423
BCL6	regulates	hsa-mir-24-2
STAT2	regulates	hsa-mir-130a
SRBP2	regulates	hsa-mir-519c
SRBP2	regulates	hsa-mir-17
RFX4	regulates	hsa-mir-23a
MYB	regulates	hsa-mir-29c
TFE2	regulates	hsa-mir-146b
SOX9	regulates	hsa-mir-361
SOX9	regulates	hsa-mir-363
COT2	regulates	hsa-mir-218-2
STAT6	regulates	hsa-mir-185
hsa-mir-181c	targets	RASK
MK01	interacts	GATA1
HIPK2	interacts	HMGA1
FOS	regulates	hsa-mir-942
SOX9	regulates	hsa-mir-125b-2
AP2B	regulates	hsa-mir-346
AP2C	regulates	hsa-mir-24-2
CDK7	interacts	ERCC6
SP1	interacts	TCP4
CEBPA	regulates	hsa-mir-92b
MAX	regulates	hsa-mir-130a
CRX	regulates	hsa-mir-548d-1
PBX3	regulates	hsa-mir-192
SP3	regulates	hsa-mir-19a
SRY	interacts	SMAD3
CD2A2	interacts	DAXX
TCF7	regulates	hsa-mir-423
hsa-mir-184	targets	AKT2
MOES	interacts	TRAF6
E2F1	regulates	hsa-mir-15b
E2F1	regulates	hsa-mir-15a
HAND2	regulates	hsa-mir-494
CUX1	regulates	hsa-mir-190
PAX2	regulates	hsa-mir-29b-1
CUX1	regulates	hsa-mir-192
TFCP2	regulates	hsa-mir-345
ETS1	regulates	hsa-mir-20b
ETS1	regulates	hsa-mir-20a
CUX1	regulates	hsa-mir-197
E2F4	interacts	SPIB
ZN143	interacts	PO2F1
MYC	interacts	NFYB
CASP	regulates	hsa-mir-302c
AP2B	regulates	hsa-mir-34b
CASP	regulates	hsa-mir-302a
USF2	regulates	hsa-mir-1285-1
STA5A	interacts	STAT3
CASP	regulates	hsa-mir-302d
ITF2	regulates	hsa-mir-519e
HNF1A	regulates	hsa-mir-200a
HNF1A	regulates	hsa-mir-200b
STA5B	regulates	hsa-mir-519b
HAND1	regulates	hsa-mir-138-1
NKX21	regulates	hsa-mir-330
MED17	interacts	ESR1
CD44	interacts	EGFR
PDX1	regulates	hsa-mir-491
COE3	regulates	hsa-mir-182
ZBT7B	regulates	hsa-mir-942
MSH2	interacts	BLM
PBX2	regulates	hsa-mir-584
GATA4	regulates	hsa-mir-21
NR5A2	regulates	hsa-mir-92a-2
CASP	regulates	hsa-mir-218-2
MYB	regulates	hsa-mir-299
PO3F1	regulates	hsa-mir-18a
MYF5	regulates	hsa-mir-33b
hsa-mir-16-1	targets	VEGFA
MYF5	regulates	hsa-mir-15a
SMAD3	regulates	hsa-mir-210
TBX5	regulates	hsa-mir-612
SMAD3	regulates	hsa-mir-214
ZIC2	regulates	hsa-mir-153-2
NCOA6	interacts	SRF
NFYB	interacts	TBP
EGR2	regulates	hsa-mir-20a
EGR2	regulates	hsa-mir-20b
UBC9	interacts	ELK1
STAT2	regulates	hsa-mir-572
ARNT2	regulates	hsa-mir-20a
ERBB3	interacts	FAK1
RFXK	regulates	hsa-mir-548d-1
RARA	interacts	PO2F1
GCR	interacts	NCOR2
SRBP2	regulates	hsa-mir-23b
HNF1A	regulates	hsa-let-7f-1
ESR1	regulates	hsa-mir-639
DBP	regulates	hsa-mir-190
DBP	regulates	hsa-mir-192
DBP	regulates	hsa-mir-195
DBP	regulates	hsa-mir-197
TYY1	interacts	MYC
TYY1	interacts	E2F2
JUNB	regulates	hsa-let-7a-3
PRP6	interacts	ESR1
PDX1	regulates	hsa-mir-23b
RFXK	regulates	hsa-mir-125a
hsa-mir-96	targets	CDN1A
TLX2	regulates	hsa-mir-124-1
MPIP1	interacts	CDN1A
CDK7	interacts	RARA
NCOR2	interacts	ARNT
ETV7	regulates	hsa-mir-130a
SRBP1	regulates	hsa-mir-326
HLF	regulates	hsa-mir-30d
BHE40	regulates	hsa-mir-639
STF1	interacts	MED1
PO3F1	regulates	hsa-mir-184
PO3F1	regulates	hsa-mir-185
MYF5	regulates	hsa-mir-150
STAT3	interacts	HDAC1
ETV7	regulates	hsa-mir-26b
ELK3	regulates	hsa-mir-106b
RX	regulates	hsa-mir-520g
SPI1	interacts	MECP2
CEBPE	regulates	hsa-mir-29b-1
CUX1	regulates	hsa-mir-224
hsa-mir-302a	targets	CDK4
CUX1	regulates	hsa-mir-222
MYC	regulates	hsa-mir-101-2
PDX1	regulates	hsa-mir-942
CUX1	regulates	hsa-mir-221
FOSL1	regulates	hsa-mir-28
BRCA1	regulates	hsa-mir-451
CEBPG	regulates	hsa-mir-572
GSK3B	interacts	NEMO
RFX3	regulates	hsa-mir-106b
DBP	regulates	hsa-mir-19a
MAD1	regulates	hsa-mir-93
SRBP2	regulates	hsa-mir-504
SRBP2	regulates	hsa-mir-503
GLI3	regulates	hsa-mir-107
E2F1	interacts	GSK3B
PO2F1	interacts	NFYA
BHE40	regulates	hsa-mir-199b
SIRT1	interacts	HDAC2
DBP	regulates	hsa-mir-193a
STAT3	interacts	PML
NFIC	regulates	hsa-let-7c
ELF4	regulates	hsa-mir-125b-2
GABP1	regulates	hsa-mir-503
TAF10	interacts	CDK7
NF2L2	regulates	hsa-mir-639
BACH1	regulates	hsa-mir-138-1
RFX1	regulates	hsa-mir-346
NFAC2	interacts	EGR1
PO3F2	regulates	hsa-mir-659
FOSL2	regulates	hsa-mir-361
MYF6	regulates	hsa-mir-134
ETS2	regulates	hsa-mir-196a-2
HMGA1	interacts	PPARG
WT1	regulates	hsa-mir-298
WT1	regulates	hsa-mir-299
HLTF	regulates	hsa-mir-504
PPARD	regulates	hsa-mir-128-2
MED17	interacts	MED1
M3K8	interacts	NFKB2
PAX6	regulates	hsa-mir-9-1
GATA4	regulates	hsa-mir-486
AXN2	interacts	SMAD3
ANDR	interacts	ITF2
SPIB	regulates	hsa-mir-326
ATF6A	regulates	hsa-mir-657
MYOD1	interacts	RXRA
PBX1	regulates	hsa-mir-181a-1
NR5A2	regulates	hsa-mir-181d
MYF5	regulates	hsa-mir-148a
NR5A2	regulates	hsa-mir-181c
PO3F2	regulates	hsa-mir-146a
MAFF	regulates	hsa-mir-374a
NKX25	regulates	hsa-mir-125b-2
HXA9	regulates	hsa-mir-197
GCR	interacts	MED14
RFX1	regulates	hsa-mir-34b
RFX1	regulates	hsa-mir-34c
SPI1	regulates	hsa-mir-106b
PO2F1	regulates	hsa-mir-153-2
E2F1	interacts	E2F3
EGR2	regulates	hsa-mir-106a
JUN	regulates	hsa-mir-584
ETV4	regulates	hsa-mir-196a-2
STAT1	regulates	hsa-mir-208b
STAT1	regulates	hsa-mir-208a
Z354C	regulates	hsa-mir-103-1
ELF2	regulates	hsa-mir-654
hsa-mir-128-2	targets	FBXW7
NF2L2	regulates	hsa-mir-184
HMGA1	interacts	HIPK2
TFE2	regulates	hsa-mir-885
PDX1	regulates	hsa-mir-98
TF65	regulates	hsa-mir-7-1
CREB1	regulates	hsa-mir-218-2
PDX1	regulates	hsa-mir-93
MAFB	regulates	hsa-mir-138-1
BHE41	regulates	hsa-mir-301b
TBP	regulates	hsa-mir-190
ELF2	regulates	hsa-mir-106b
MYF6	regulates	hsa-mir-326
STA5B	regulates	hsa-mir-195
SP3	regulates	hsa-mir-181d
PAX3	regulates	hsa-mir-24-2
P53	interacts	BLM
NUP62	interacts	HMGA1
STA5B	regulates	hsa-mir-190
SP3	regulates	hsa-mir-181c
PO3F1	regulates	hsa-mir-451
RXRA	interacts	SP1
UBC9	interacts	SMAD4
ARI5B	regulates	hsa-mir-98
GATA2	regulates	hsa-mir-199b
ARI5B	regulates	hsa-mir-96
ARI5B	regulates	hsa-mir-93
E2F1	interacts	ATM
TNR5	interacts	TRAF6
RFX2	regulates	hsa-mir-128-2
ANDR	regulates	hsa-mir-383
WT1	regulates	hsa-let-7f-1
RFX3	regulates	hsa-mir-217
MAFB	regulates	hsa-mir-147
CEBPD	regulates	hsa-mir-424
MAFB	regulates	hsa-mir-145
AP2A	regulates	hsa-mir-424
CEBPD	regulates	hsa-mir-421
CEBPD	regulates	hsa-mir-423
TAF1	interacts	PAX6
GABPA	regulates	hsa-mir-20b
GABPA	regulates	hsa-mir-20a
HAND1	regulates	hsa-mir-361
TNR5	interacts	CALR
HAND1	regulates	hsa-mir-363
SRBP1	regulates	hsa-mir-223
ETV4	interacts	SRF
TF2AA	interacts	TAF6
HEN1	regulates	hsa-mir-141
PO3F2	regulates	hsa-mir-23a
HEN1	regulates	hsa-mir-30d
SMAD7	interacts	AKT1
PAX4	regulates	hsa-mir-559
USF2	regulates	hsa-mir-612
HTF4	regulates	hsa-mir-17
USF2	regulates	hsa-mir-346
NR1H4	interacts	RXRA
ERCC3	interacts	ERCC6
STA5A	regulates	hsa-mir-424
STA5A	regulates	hsa-mir-423
STA5A	regulates	hsa-mir-421
TBP	regulates	hsa-mir-29b-1
CEBPB	interacts	GCR
SRBP1	regulates	hsa-mir-222
PO4F1	regulates	hsa-mir-193a
HDAC2	interacts	HDA10
CEBPA	regulates	hsa-mir-34c
MAX	regulates	hsa-mir-363
GABPA	regulates	hsa-mir-203
GABPA	regulates	hsa-mir-204
GABPA	regulates	hsa-mir-205
COT1	interacts	HNF4A
CASP	regulates	hsa-mir-182
RUNX2	regulates	hsa-mir-204
GFI1	regulates	hsa-mir-299
AP2B	regulates	hsa-mir-423
SRBP1	regulates	hsa-mir-221
AP2B	regulates	hsa-mir-424
PO5F1	regulates	hsa-mir-125b-2
PBX2	regulates	hsa-mir-138-1
PAX2	regulates	hsa-mir-23a
TBX5	interacts	NKX25
DDIT3	regulates	hsa-mir-519d
HAND1	regulates	hsa-mir-193a
RFX2	regulates	hsa-mir-195
STAT4	regulates	hsa-mir-298
COT2	regulates	hsa-mir-200a
FOS	interacts	MK01
COT2	regulates	hsa-mir-200b
RFX1	regulates	hsa-mir-31
LEF1	regulates	hsa-mir-150
CREM	regulates	hsa-mir-30d
CREB1	regulates	hsa-mir-101-2
MINT	interacts	FAK1
NFIL3	regulates	hsa-mir-153-2
STAT2	regulates	hsa-mir-208a
ALX1	regulates	hsa-mir-18a
Z354C	regulates	hsa-mir-128-2
EGR1	interacts	NFAC2
FOXP1	regulates	hsa-mir-346
EGR2	regulates	hsa-mir-19a
RFX3	regulates	hsa-mir-559
PEBB	regulates	hsa-mir-520g
PAX4	regulates	hsa-mir-584
BRCA1	regulates	hsa-mir-92b
HEN1	interacts	TFE2
TBX5	regulates	hsa-mir-377
TBX5	regulates	hsa-mir-370
TBX5	regulates	hsa-mir-372
TBX5	regulates	hsa-mir-373
ALX1	regulates	hsa-mir-216a
RB	interacts	E2F5
HNF1B	regulates	hsa-mir-30a
SMAD3	regulates	hsa-mir-185
FOSL1	regulates	hsa-mir-24-2
PO2F2	regulates	hsa-mir-28
BHE40	regulates	hsa-mir-192
PO2F2	regulates	hsa-mir-25
BHE40	regulates	hsa-mir-190
IRF2	interacts	BLM
PO2F1	regulates	hsa-mir-7-1
NFE2	regulates	hsa-mir-330
TAF10	interacts	SUPT3
GABPA	interacts	HCFC1
CCND1	interacts	CDK2
UBC9	interacts	MITF
FOXA1	interacts	ANDR
PAX6	interacts	TAF1
ARNT	interacts	RB
ZBT7B	regulates	hsa-mir-503
TFE2	regulates	hsa-mir-26b
MXI1	regulates	hsa-mir-200a
GABP1	regulates	hsa-mir-23b
PIT1	regulates	hsa-mir-520g
MXI1	regulates	hsa-mir-200b
GATA3	regulates	hsa-mir-130a
NR5A2	regulates	hsa-mir-659
PIT1	regulates	hsa-mir-520c
ETS1	regulates	hsa-mir-1226
MK08	interacts	ELK3
PO3F2	regulates	hsa-mir-491
SRF	interacts	ETV4
FOXP1	regulates	hsa-mir-34a
ILF2	interacts	TF65
RFX5	regulates	hsa-mir-106a
ALX1	regulates	hsa-mir-184
ALX1	regulates	hsa-mir-185
VDR	regulates	hsa-mir-449a
BACH2	regulates	hsa-mir-155
hsa-mir-181a-1	targets	ATM
EGR2	regulates	hsa-mir-195
HSF1	regulates	hsa-mir-196a-2
RFX4	interacts	RFX2
SMAD4	interacts	HXA9
JUND	regulates	hsa-mir-203
JUND	regulates	hsa-mir-205
JUND	regulates	hsa-mir-204
hsa-mir-92b	targets	CDN1C
JUND	regulates	hsa-mir-206
ETS1	interacts	GATA3
SP3	regulates	hsa-mir-218-2
hsa-mir-17	targets	PTEN
ZN143	regulates	hsa-mir-200b
ZN143	regulates	hsa-mir-200c
NF2L1	interacts	JUNB
BHE40	regulates	hsa-mir-19a
NFE2	regulates	hsa-mir-33b
NKX21	regulates	hsa-mir-298
MITF	regulates	hsa-mir-203
MITF	regulates	hsa-mir-204
MITF	regulates	hsa-mir-205
MYC	interacts	KAT5
TFEB	regulates	hsa-mir-199a-1
CTNB1	interacts	RUNX3
BCL2	interacts	CDN1A
KIT	interacts	STA5A
PBX2	regulates	hsa-mir-9-1
IKZF1	interacts	TBP
PPARA	regulates	hsa-mir-92b
PO2F1	regulates	hsa-mir-29a
BRCA1	interacts	TAF10
RXRA	regulates	hsa-mir-328
RFX5	regulates	hsa-mir-200b
STAT2	regulates	hsa-mir-383
SOX9	regulates	hsa-mir-30d
RNF25	interacts	TF65
PPARG	regulates	hsa-mir-510
ELF2	regulates	hsa-mir-200c
RFX2	regulates	hsa-mir-101-1
BCOR	interacts	HDAC5
SMCE1	interacts	GCR
RFX2	regulates	hsa-mir-101-2
NFAC3	regulates	hsa-mir-26a-1
MYCN	interacts	CD2A2
BCL6	regulates	hsa-mir-31
TAL1	regulates	hsa-mir-29a
hsa-mir-197	targets	THMS2
TAL1	regulates	hsa-mir-29c
HLF	regulates	hsa-mir-1-1
HTF4	regulates	hsa-mir-134
JUND	interacts	FOSB
STAT1	regulates	hsa-mir-383
ZBT7A	regulates	hsa-mir-639
MXI1	interacts	NFAC2
RNF4	interacts	ANDR
AP2C	regulates	hsa-mir-146b
MYC	regulates	hsa-mir-1-1
MYB	regulates	hsa-mir-199a-1
HNF4A	regulates	hsa-mir-196a-2
PO5F1	regulates	hsa-mir-330
MITF	regulates	hsa-mir-20a
MITF	regulates	hsa-mir-20b
PBX1	regulates	hsa-mir-29b-1
ARI5B	regulates	hsa-mir-1285-1
Z354C	regulates	hsa-mir-137
RFXK	regulates	hsa-mir-504
RFX4	regulates	hsa-mir-130a
ARI5B	regulates	hsa-mir-199a-1
NKX21	regulates	hsa-mir-29c
MAD1	regulates	hsa-mir-200b
MAD1	regulates	hsa-mir-200c
SP3	regulates	hsa-mir-27b
TAL1	regulates	hsa-mir-298
NF2L1	regulates	hsa-mir-155
RFX1	regulates	hsa-mir-520h
STAT1	regulates	hsa-mir-23b
STAT1	regulates	hsa-mir-23a
NFE2	regulates	hsa-mir-128-2
RFX1	regulates	hsa-mir-520c
RFX1	regulates	hsa-mir-520b
RFX1	regulates	hsa-mir-520a
RFX1	regulates	hsa-mir-520g
PEBB	interacts	RUNX2
ESR1	interacts	P53
TYY1	regulates	hsa-mir-16-1
ANDR	interacts	NCOA3
SMAD3	regulates	hsa-mir-345
TLX2	regulates	hsa-let-7g
MK08	interacts	SPI1
HTF4	regulates	hsa-mir-199a-1
TLX2	regulates	hsa-let-7c
TLX2	regulates	hsa-let-7b
NF2L1	regulates	hsa-mir-150
ZBT7B	regulates	hsa-mir-19b-1
JUND	interacts	SMAD4
CITE2	interacts	AP2A
STAT1	interacts	EGFR
RFX4	regulates	hsa-mir-199a-1
UB2L3	interacts	STK6
NFYA	regulates	hsa-mir-639
JUN	regulates	hsa-mir-199a-1
NFKB1	regulates	hsa-let-7b
MAZ	regulates	hsa-mir-146a
RARG	interacts	RXRB
CREB1	interacts	KS6A5
ETV6	regulates	hsa-mir-26b
hsa-mir-504	targets	VEGFA
RFX2	regulates	hsa-mir-93
SRBP1	interacts	USF1
BCL6	interacts	MINT
HIF1A	regulates	hsa-mir-199a-1
COE3	regulates	hsa-mir-199b
AP2C	regulates	hsa-mir-137
PPARD	interacts	HDAC2
DBP	regulates	hsa-mir-383
NEMO	interacts	IKBA
PBX2	regulates	hsa-mir-488
ARNT	regulates	hsa-mir-1-1
PIT1	regulates	hsa-mir-222
ALX1	regulates	hsa-mir-31
HIC1	regulates	hsa-mir-208a
MEF2A	interacts	SUMO1
FOXA1	regulates	hsa-mir-504
CEBPB	regulates	hsa-mir-130a
RX	regulates	hsa-mir-301b
CD2A2	interacts	P53
CUX1	regulates	hsa-mir-374a
USF1	regulates	hsa-mir-221
ERG	regulates	hsa-mir-224
HSF1	regulates	hsa-mir-885
CEBPG	regulates	hsa-mir-29c
MED1	interacts	PPARG
CEBPG	regulates	hsa-mir-29a
CEBPA	regulates	hsa-mir-137
CEBPE	regulates	hsa-mir-21
TBP	interacts	NCOA6
STA5B	regulates	hsa-mir-298
ZEB1	regulates	hsa-mir-345
MYOG	regulates	hsa-mir-326
PDX1	regulates	hsa-mir-559
ZEB1	regulates	hsa-mir-346
CEBPE	regulates	hsa-mir-28
EP300	interacts	CDX2
SP1	interacts	ESR1
SRBP1	regulates	hsa-mir-510
EP300	interacts	EGR1
MXI1	regulates	hsa-mir-181c
SMAD7	interacts	CTNB1
SRBP1	regulates	hsa-mir-106a
HAND1	regulates	hsa-mir-548d-1
CRX	regulates	hsa-mir-503
STAT3	interacts	ANDR
CDK2	interacts	NFYA
CASP3	interacts	CTNB1
BRD7	interacts	IRF2
PO3F1	regulates	hsa-mir-130a
TYY1	regulates	hsa-mir-143
AKT1	interacts	CAV1
ERBB2	interacts	STAT3
P53	interacts	TBP
PDX1	interacts	CREB1
ARRB1	interacts	MDM2
GATA4	regulates	hsa-mir-146a
TCF7	regulates	hsa-mir-184
GABPA	regulates	hsa-mir-24-2
HIF1A	interacts	HDAC1
AP2C	regulates	hsa-mir-132
KAT5	interacts	ATX1
MAD1	regulates	hsa-mir-29b-1
UBC9	interacts	M3K1
PO4F1	regulates	hsa-mir-424
CDN1B	interacts	E2F4
TAF1	interacts	EDF1
HAND2	regulates	hsa-mir-1226
VDR	regulates	hsa-mir-383
PAX4	regulates	hsa-mir-942
RFX1	regulates	hsa-mir-138-1
PBX1	interacts	MYOD1
P53	interacts	CD2A2
NR1I2	regulates	hsa-mir-192
FOXJ2	regulates	hsa-mir-216a
hsa-mir-192	targets	M3K1
MAF	regulates	hsa-mir-218-2
ARNT	regulates	hsa-mir-200a
hsa-mir-107	targets	HIF1A
BCL6	regulates	hsa-mir-630
PAX4	regulates	hsa-mir-328
MYC	regulates	hsa-mir-345
PPARA	regulates	hsa-mir-210
PTEN	interacts	ESR1
NF2L2	regulates	hsa-mir-216a
GABPA	regulates	hsa-mir-132
RFX4	interacts	RFX3
PO2F1	regulates	hsa-mir-18a
DDIT3	regulates	hsa-mir-23b
FOSL2	regulates	hsa-mir-24-2
DDIT3	regulates	hsa-mir-23a
ZIC2	regulates	hsa-mir-330
MAD1	regulates	hsa-mir-106b
ESR1	regulates	hsa-mir-942
STAT6	regulates	hsa-mir-449a
BRCA1	regulates	hsa-mir-15a
TBX5	regulates	hsa-mir-23b
FOXP1	regulates	hsa-let-7a-3
TFCP2	regulates	hsa-mir-519c
MAFB	regulates	hsa-mir-216a
ZIC2	regulates	hsa-mir-25
GABPA	regulates	hsa-mir-92b
STAT4	regulates	hsa-mir-195
RUNX3	regulates	hsa-mir-221
IRF4	interacts	SPI1
STAT4	regulates	hsa-mir-190
RUNX3	regulates	hsa-mir-222
DBP	regulates	hsa-mir-124-1
E2F1	regulates	hsa-mir-200a
E2F1	regulates	hsa-mir-200b
RNF14	interacts	ESR1
ESR1	regulates	hsa-mir-494
BCL6	regulates	hsa-mir-584
HDAC4	interacts	CBX5
PDX1	regulates	hsa-mir-449a
MAX	regulates	hsa-mir-301b
CEBPG	regulates	hsa-let-7f-1
CEBPG	regulates	hsa-mir-146b
BRCA1	regulates	hsa-mir-152
CEBPA	regulates	hsa-mir-125b-2
TLX2	regulates	hsa-mir-29b-1
RUNX1	interacts	MYST4
BRCA1	regulates	hsa-mir-155
DDIT3	regulates	hsa-mir-184
STAT3	regulates	hsa-mir-137
CXCR4	interacts	AGTR1
CREB1	regulates	hsa-mir-199b
NF2L3	regulates	hsa-let-7b
BHE40	regulates	hsa-mir-16-1
TFE2	regulates	hsa-mir-1-1
PO2F1	regulates	hsa-mir-184
HNF1B	regulates	hsa-mir-221
HNF1B	regulates	hsa-mir-222
JUN	interacts	BRCA1
ZIC2	regulates	hsa-mir-33b
SP1	interacts	E2F1
RARA	regulates	hsa-mir-328
SRBP2	regulates	hsa-mir-106b
HIF1A	regulates	hsa-mir-23a
HIF1A	regulates	hsa-mir-23b
HNF1B	regulates	hsa-mir-559
NF2L2	regulates	hsa-mir-378
PO2F2	regulates	hsa-mir-491
BRCA1	regulates	hsa-mir-199a-1
NF2L2	regulates	hsa-mir-370
NF2L2	regulates	hsa-mir-373
NF2L2	regulates	hsa-mir-372
NR6A1	interacts	UIMC1
SP3	regulates	hsa-mir-24-2
PO2F1	regulates	hsa-mir-451
STAT6	interacts	PGFRA
TYY1	regulates	hsa-mir-584
MAFG	regulates	hsa-mir-584
CD2A1	interacts	CDK4
ELF4	regulates	hsa-mir-208b
AP2A	regulates	hsa-mir-26a-1
NFE2	regulates	hsa-mir-29c
PO3F1	regulates	hsa-mir-23a
P53	interacts	ING4
SP2	regulates	hsa-mir-96
ZBT7A	regulates	hsa-mir-18a
NF2L1	regulates	hsa-mir-181b-1
TAF6	interacts	ERCC3
TBP	regulates	hsa-mir-152
RNF6	interacts	ANDR
UBC9	interacts	SUMO1
JUNB	regulates	hsa-let-7f-1
hsa-mir-196a-2	targets	BACH1
NKX25	regulates	hsa-let-7g
PAX4	regulates	hsa-mir-28
ELK4	regulates	hsa-mir-612
PAX4	regulates	hsa-mir-519d
AP2A	interacts	EP300
hsa-mir-370	targets	M3K8
BCL2	interacts	GATA2
EGR1	interacts	MAFF
ERCC3	interacts	TAF1
MXI1	interacts	AKT1
NFE2	regulates	hsa-mir-298
DDIT3	interacts	FOS
HNF1B	regulates	hsa-mir-147
DDIT3	regulates	hsa-mir-942
DDIT3	regulates	hsa-mir-491
PBX3	regulates	hsa-mir-299
DDIT3	regulates	hsa-mir-494
SMAD4	interacts	JUND
STA5B	regulates	hsa-mir-9-1
MYOD1	regulates	hsa-mir-29a
CADH1	interacts	HDAC1
CASP	regulates	hsa-mir-93
BCL6	regulates	hsa-mir-326
CASP	regulates	hsa-mir-98
TFEB	regulates	hsa-mir-181c
SRBP1	regulates	hsa-mir-9-1
FAK1	interacts	PPARG
PAX8	regulates	hsa-mir-106a
MAD1	regulates	hsa-mir-520b
MAD1	regulates	hsa-mir-520a
MITF	regulates	hsa-mir-29b-1
MXI1	regulates	hsa-mir-612
E2F3	regulates	hsa-mir-572
PAX5	regulates	hsa-mir-212
ZBT7A	regulates	hsa-mir-182
MEF2A	regulates	hsa-mir-184
HAND1	regulates	hsa-mir-520h
TBP	regulates	hsa-mir-15a
TBP	regulates	hsa-mir-15b
HAND1	regulates	hsa-mir-137
ZBT7A	regulates	hsa-mir-193a
ANDR	interacts	PTEN
HAND1	regulates	hsa-mir-520g
ESR1	interacts	MED1
HAND1	regulates	hsa-mir-520a
HAND1	regulates	hsa-mir-520b
HAND1	regulates	hsa-mir-520c
BACH2	regulates	hsa-mir-383
JUN	interacts	GCR
FOS	interacts	ELK4
E2F5	interacts	SMAD3
ZBT7A	regulates	hsa-mir-328
ETV6	regulates	hsa-mir-216a
SRBP1	regulates	hsa-mir-421
MAZ	regulates	hsa-mir-298
RAF1	interacts	RASK
hsa-mir-29b-1	targets	DNMT1
MYB	interacts	UBC9
ZBT7A	regulates	hsa-mir-451
HXA9	regulates	hsa-mir-21
MEIS1	interacts	EGR1
RUNX1	interacts	CEBPB
EGFR	interacts	CD44
BACH2	regulates	hsa-mir-654
BACH2	regulates	hsa-mir-657
ETS1	regulates	hsa-mir-221
TLX2	regulates	hsa-mir-23b
PO4F1	regulates	hsa-mir-103-1
MXI1	regulates	hsa-mir-26a-1
XPA	interacts	ERCC6
STA5B	regulates	hsa-mir-519e
PAX8	regulates	hsa-mir-630
FINC	interacts	ITB3
ELF2	regulates	hsa-mir-26b
PAX8	regulates	hsa-mir-182
SMAD3	interacts	RUNX3
PAX8	regulates	hsa-mir-639
PAX8	regulates	hsa-mir-184
PAX8	regulates	hsa-mir-185
SRBP1	regulates	hsa-mir-193b
SRBP1	regulates	hsa-mir-193a
AHR	regulates	hsa-mir-612
GATA1	interacts	MED1
SNW1	interacts	NCOR2
SMAD3	regulates	hsa-mir-346
DNM3B	interacts	CDN1C
ALX1	regulates	hsa-mir-372
MYC	regulates	hsa-mir-23a
MAX	regulates	hsa-mir-192
MXI1	interacts	P53
IKZF1	regulates	hsa-mir-29a
PAX3	regulates	hsa-mir-21
PAX5	regulates	hsa-mir-520b
PAX5	regulates	hsa-mir-520c
hsa-mir-223	targets	E2F1
PAX5	regulates	hsa-mir-520a
ALX1	regulates	hsa-mir-510
MAZ	regulates	hsa-mir-92a-2
ZEB1	regulates	hsa-mir-520c
PAX5	regulates	hsa-mir-520h
ZEB1	regulates	hsa-mir-520a
TRAF6	interacts	UB2L3
SMRD3	interacts	ESR1
WT1	regulates	hsa-mir-9-1
hsa-mir-212	targets	BRCA1
MP2K3	interacts	SMAD7
JUND	regulates	hsa-mir-942
ZBT7B	regulates	hsa-mir-126
USF1	regulates	hsa-mir-25
PAX8	regulates	hsa-mir-451
HLTF	regulates	hsa-mir-107
HDAC4	interacts	MEF2A
FINC	interacts	FAK1
ANDR	regulates	hsa-mir-548d-1
SP3	regulates	hsa-mir-503
RFX3	regulates	hsa-mir-155
MAX	regulates	hsa-mir-19a
NFAC2	interacts	MXI1
FOXA1	regulates	hsa-mir-330
MAFB	regulates	hsa-mir-301b
GATA4	regulates	hsa-mir-374a
SRY	regulates	hsa-mir-31
MAFK	regulates	hsa-mir-196a-2
DDIT3	regulates	hsa-mir-18a
TFDP1	interacts	MAT1
SPI1	regulates	hsa-mir-204
SPI1	regulates	hsa-mir-205
SPIB	interacts	RB
MAZ	regulates	hsa-mir-92b
E2F4	regulates	hsa-mir-200b
HIF1A	interacts	EDF1
MITF	interacts	MK01
ZBT7A	regulates	hsa-mir-24-2
HIF1A	regulates	hsa-mir-148a
ELK1	regulates	hsa-mir-486
VDR	regulates	hsa-let-7a-3
ETV7	regulates	hsa-mir-203
ETV7	regulates	hsa-mir-204
ETV7	regulates	hsa-mir-205
FOXA1	regulates	hsa-mir-192
RFX5	regulates	hsa-mir-9-1
RXRA	interacts	PPARA
JUND	regulates	hsa-mir-24-2
IRF2	regulates	hsa-mir-146b
UBC9	interacts	LIMD1
HXA7	regulates	hsa-mir-222
EGR1	regulates	hsa-mir-92b
ESR1	regulates	hsa-mir-361
ESR1	interacts	UBC9
TAL2	regulates	hsa-mir-26b
CEBPD	regulates	hsa-mir-29b-1
GCR	interacts	SMAD3
NFAC3	regulates	hsa-mir-216a
CUX1	regulates	hsa-mir-34c
ESR1	interacts	CEBPA
CUX1	regulates	hsa-mir-421
CUX1	regulates	hsa-mir-423
CUX1	regulates	hsa-mir-424
PO2F1	regulates	hsa-mir-125b-2
MYC	interacts	BRD7
HNF4G	regulates	hsa-mir-192
AP2A	regulates	hsa-mir-199b
HNF4G	regulates	hsa-mir-195
RFX5	regulates	hsa-let-7f-1
HNF4A	interacts	NCOA6
HIF1A	interacts	MTF1
ZBT7B	regulates	hsa-mir-654
NF2L3	regulates	hsa-mir-92a-2
ZBT7B	regulates	hsa-mir-657
ATX1	interacts	UBC9
GATA4	regulates	hsa-mir-216a
SP3	regulates	hsa-mir-504
MYB	regulates	hsa-mir-16-1
P53	interacts	P63
RFXK	regulates	hsa-mir-192
RFXK	regulates	hsa-mir-195
RFXK	regulates	hsa-mir-197
SUH	interacts	MAML2
RFX5	regulates	hsa-mir-222
RFX5	regulates	hsa-mir-221
SMAD3	regulates	hsa-mir-23b
hsa-mir-192	targets	E2F5
RFX5	regulates	hsa-mir-224
FANCJ	interacts	BRCA1
Z354C	regulates	hsa-mir-515-2
MYB	regulates	hsa-mir-125b-2
ARNT2	regulates	hsa-mir-19a
BHE40	regulates	hsa-mir-612
CASP	interacts	RB
NF2L2	regulates	hsa-mir-1226
TF65	interacts	ING4
PEBB	regulates	hsa-mir-125a
ETS2	regulates	hsa-mir-134
HNF4G	regulates	hsa-mir-130a
MAFG	regulates	hsa-mir-491
NFYA	interacts	SRF
CEBPB	regulates	hsa-mir-7-1
GATA3	regulates	hsa-mir-26a-1
hsa-mir-101-2	targets	ATM
CEBPD	regulates	hsa-mir-148a
NKX25	regulates	hsa-mir-196a-2
DDIT3	regulates	hsa-mir-299
PO2F2	regulates	hsa-mir-101-2
FOXJ2	regulates	hsa-mir-137
PO2F2	regulates	hsa-mir-101-1
DAXX	interacts	HDAC1
HDAC2	interacts	REST
BRCA1	regulates	hsa-mir-383
DNJA3	interacts	CDC42
TAL2	regulates	hsa-mir-192
PPARA	regulates	hsa-mir-26a-1
SRBP2	regulates	hsa-mir-423
SRBP2	regulates	hsa-mir-424
NFKB2	interacts	RS3
STAT6	regulates	hsa-mir-34b
FAK1	interacts	P53
SMAD3	interacts	PAX8
RFX3	regulates	hsa-mir-200b
FOSL2	regulates	hsa-mir-383
PBX2	regulates	hsa-mir-299
ETV7	regulates	hsa-mir-101-2
hsa-mir-222	targets	PTEN
NCOA3	interacts	HDAC3
hsa-mir-29b-1	targets	NCOA3
RNF14	interacts	ANDR
IRF7	regulates	hsa-let-7g
STA5A	regulates	hsa-mir-34c
STA5B	regulates	hsa-mir-301b
VDR	interacts	SMAD3
PBX1	interacts	MEIS1
TLX2	regulates	hsa-mir-208a
NF2L3	regulates	hsa-mir-33b
SUH	interacts	MAML1
SP3	regulates	hsa-mir-222
STAT4	regulates	hsa-mir-345
RAF1	interacts	ANDR
TF65	interacts	NEMO
MAFB	regulates	hsa-mir-28
USF1	regulates	hsa-mir-192
PAX2	regulates	hsa-mir-155
PO3F1	regulates	hsa-mir-30a
PAX2	regulates	hsa-mir-150
FLI1	regulates	hsa-mir-26b
PO3F1	regulates	hsa-mir-30d
PEBB	regulates	hsa-mir-217
CSK	interacts	ARRB1
ELK1	regulates	hsa-mir-25
SP1	interacts	RARA
TAL1	regulates	hsa-mir-138-1
PBX2	regulates	hsa-mir-29a
TLX2	regulates	hsa-mir-519b
CEBPD	regulates	hsa-mir-195
CREB1	interacts	BRCA1
PBX1	regulates	hsa-mir-299
PAX4	regulates	hsa-mir-153-2
PBX1	regulates	hsa-mir-146a
MDM2	interacts	PML
NF2L3	regulates	hsa-let-7f-1
TAL2	regulates	hsa-mir-19a
LMBL1	interacts	ETV7
FOSB	regulates	hsa-mir-145
RFX1	regulates	hsa-mir-328
SRBP2	interacts	MK01
PBX1	regulates	hsa-mir-449a
ANDR	interacts	SRY
MK01	interacts	CDX2
RNF14	interacts	RNF6
CEBPG	regulates	hsa-mir-519d
USF1	regulates	hsa-mir-19a
CEBPG	regulates	hsa-mir-519b
PAX2	regulates	hsa-mir-15a
PAX2	regulates	hsa-mir-15b
JUN	regulates	hsa-let-7f-1
GATA4	interacts	STF1
hsa-mir-125a	targets	CD34
STAT4	regulates	hsa-mir-96
MXI1	regulates	hsa-mir-377
NFIC	regulates	hsa-mir-199b
SP4	interacts	SP1
GATA2	regulates	hsa-mir-29a
STAT4	regulates	hsa-mir-93
CTNB1	interacts	CCND1
NF2L3	regulates	hsa-mir-330
MXI1	regulates	hsa-mir-378
SP2	regulates	hsa-mir-24-2
FOSL2	regulates	hsa-mir-199a-1
AP2B	regulates	hsa-mir-19a
VDR	regulates	hsa-mir-31
NR1H3	regulates	hsa-mir-423
SMAD3	interacts	NFYC
GATA4	regulates	hsa-mir-204
CREB1	interacts	GSK3B
GATA4	regulates	hsa-mir-206
CASP	regulates	hsa-mir-101-1
STAT1	regulates	hsa-mir-146b
GATA4	regulates	hsa-mir-203
EVI1	regulates	hsa-mir-361
GABPA	regulates	hsa-mir-26b
PBX1	interacts	SMRD3
FOXJ2	regulates	hsa-mir-128-2
MYC	regulates	hsa-mir-942
CEBPA	regulates	hsa-mir-519d
CEBPA	regulates	hsa-mir-519e
IRF1	regulates	hsa-let-7g
TBX5	regulates	hsa-mir-145
CEBPA	regulates	hsa-mir-519b
hsa-mir-107	targets	FBXW7
PO4F1	regulates	hsa-mir-210
PPARA	interacts	TBL1R
TAF6	interacts	TAF4
PO4F1	regulates	hsa-mir-214
HNF4G	regulates	hsa-mir-23b
RB	interacts	CDK7
TBX5	regulates	hsa-mir-143
SMRD3	interacts	PPARA
FOXA2	regulates	hsa-mir-612
ARI5B	regulates	hsa-mir-33b
RUNX2	regulates	hsa-mir-584
TFE2	regulates	hsa-mir-146a
CUX1	regulates	hsa-mir-101-1
TBX5	regulates	hsa-mir-141
VDR	regulates	hsa-mir-1226
CITE2	interacts	TBP
FLI1	regulates	hsa-mir-141
MK08	interacts	PPARG
FOSB	regulates	hsa-mir-125b-2
HXA7	regulates	hsa-mir-659
SP1	regulates	hsa-mir-149
MAX	regulates	hsa-mir-346
MAX	regulates	hsa-mir-345
HAND1	regulates	hsa-mir-30a
HTF4	regulates	hsa-mir-210
HXA7	regulates	hsa-mir-657
HDAC5	interacts	CBX5
HXA7	regulates	hsa-mir-654
AP2B	regulates	hsa-mir-192
AP2B	regulates	hsa-mir-195
Z354C	regulates	hsa-mir-199b
NCOA6	interacts	HDAC3
ZBT7B	regulates	hsa-mir-124-1
SP3	regulates	hsa-mir-148a
TBX5	regulates	hsa-mir-548d-1
RFX4	regulates	hsa-mir-124-1
BCL6	regulates	hsa-mir-132
HIF1A	interacts	HDAC2
PDX1	regulates	hsa-mir-92a-2
STAT2	regulates	hsa-mir-98
STAT2	regulates	hsa-mir-96
AKT1	interacts	SMAD7
SRBP1	regulates	hsa-mir-148a
ETS2	regulates	hsa-mir-224
[truncated: 17,563 more rows]
