# Supplementary material for: Network analysis of microRNAs and their regulation in human ovarian cancer
Source: BMC Syst Biol. 2011 Nov 3;5:183. doi: 10.1186/1752-0509-5-183 (PMC3219655; doi:10.1186/1752-0509-5-183)
Supplement: Additional file 3 — Node ranking for NW1000. S3_NW1000_node_ranking.txt contains the complete node ranking for NW1000. [file 1752-0509-5-183-S3.TXT]

Node	AveragePosition
P38398	8.74	TF	BRCA1
P14859	8.88	TF	PO2F1
P15923	9.07	TF	TFE2
P08047	9.72	TF	SP1
O43316	10.33	TF	PAX4
Q86Y25	11.65	TF	Z354C
P84022	14.15	TF	SMAD3
P03372	16.62	TF	ESR1
P10275	17.79	TF	ANDR
P52952	18.84	TF	NKX25
P36956	22.19	TF	SRBP1
P05412	22.31	TF	JUN
Q09472	22.41	TcoF	EP300
P14921	23.56	TF	ETS1
P17676	23.56	TF	CEBPB
P01106	24.09	TF	MYC
P04637	26.14	TF	P53
P15172	26.55	TF	MYOD1
P28482	27.34	other	MK01
P25490	31.30	TF	TYY1
P41182	31.49	TF	BCL6
P06400	31.78	TcoF	RB
P63279	32.71	TcoF	UBC9
P17542	33.10	TF	TAL1
P49715	33.18	TF	CEBPA
O96004	35.38	TF	HAND1
P11473	36.41	TF	VDR
Q12772	36.48	TF	SRBP2
Q13547	36.76	TcoF	HDAC1
Q02962	36.96	TF	PAX2
P20226	37.40	TF	TBP
P40763	37.43	TF	STAT3
P22670	39.71	TF	RFX1
Q06710	42.42	TF	PAX8
P04150	44.46	TF	GCR
Q10586	46.82	TF	DBP
Q05066	47.04	TF	SRY
P05549	47.13	TF	AP2A
P19544	47.96	TF	WT1
Q02447	50.89	TF	SP3
P52945	51.56	TF	PDX1
Q04206	51.66	TF	TF65
Q15648	51.73	TcoF	MED1
O43763	52.14	TF	TLX2
Q13485	54.53	other	SMAD4
P01100	55.41	TF	FOS
P19793	56.32	TF	RXRA
P42224	57.85	TF	STAT1
P61244	63.30	TF	MAX
P48380	63.55	TF	RFX3
P48378	64.06	TF	RFX2
P35222	65.92	TcoF	CTNB1
Q03052	66.17	TF	PO3F1
Q33E94	68.19	TF	RFX4
P19838	69.61	TF	NFKB1
Q06546	70.29	TF	GABPA
P41235	71.30	TF	HNF4A
O14593	71.64	TF	RFXK
Q92769	71.82	TcoF	HDAC2
P43699	72.74	TF	NKX21
P29590	73.42	TcoF	PML
P42229	74.10	TF	STA5A
P48382	76.52	TF	RFX5
Q14686	76.52	TcoF	NCOA6
Q9Y618	77.01	TcoF	NCOR2
O95365	78.71	TF	ZBT7A
O75030	78.99	TF	MITF
P45983	79.52	other	MK08
Q92754	79.97	TF	AP2C
Q01094	80.72	TF	E2F1
O15379	80.79	TcoF	HDAC3
P15173	80.89	TF	MYOG
Q01196	81.47	TF	RUNX1
P16220	82.35	TF	CREB1
P51692	84.70	TF	STA5B
P17947	84.74	TF	SPI1
P51532	85.82	TcoF	SMCA4
Q13948	86.26	TF	CASP
P63165	86.80	TcoF	SUMO1
P20823	86.89	TF	HNF1A
P53567	88.56	TF	CEBPG
P50613	89.05	TcoF	CDK7
P43694	89.85	TF	GATA4
P15976	89.98	TF	GATA1
P39880	90.07	TF	CUX1
P18146	90.65	TF	EGR1
P10589	91.09	TF	COT1
P09086	92.26	TF	PO2F2
Q92481	93.06	TF	AP2B
P10276	94.34	TF	RARA
P35638	94.50	TF	DDIT3
Q9Y6Q9	97.78	other	NCOA3
P22415	97.92	TF	USF1
Q16665	98.30	TF	HIF1A
P23409	99.92	TF	MYF6
Q15853	100.06	TF	USF2
Q15744	100.79	TF	CEBPE
P11831	100.81	TF	SRF
P61296	101.52	TF	HAND2
Q99593	102.83	TF	TBX5
P51948	103.31	TcoF	MAT1
P15884	104.35	TF	ITF2
Q99081	105.35	TF	HTF4
Q06547	105.35	TF	GABP1
P19532	107.33	TF	TFE3
P13349	108.62	TF	MYF5
P20265	109.85	TF	PO3F2
Q02078	111.79	TF	MEF2A
P28069	112.28	TF	PIT1
P56524	113.26	TcoF	HDAC4
P17535	113.67	TF	JUND
P49716	114.91	TF	CEBPD
P50539	115.17	TF	MXI1
P24385	118.01	other	CCND1
Q14494	118.63	TF	NF2L1
Q01860	119.36	TF	PO5F1
P31749	119.94	other	AKT1
O75444	120.21	TF	MAF
Q9UER7	121.13	TcoF	DAXX
P42574	121.36	other	CASP3
Q05397	122.37	other	FAK1
P23511	122.56	TF	NFYA
P27540	124.39	TF	ARNT
P56270	126.24	TF	MAZ
P24941	130.87	other	CDK2
P10242	131.90	TF	MYB
P48552	133.90	TcoF	NRIP1
P35869	133.97	TF	AHR
Q01851	134.71	TF	PO4F1
Q12800	135.71	TF	TFCP2
Q9Y4A5	136.04	TcoF	TRRAP
P17275	136.45	TF	JUNB
P19484	138.38	TF	TFEB
P49841	139.80	other	GSK3B
P15036	141.24	TF	ETS2
O60869	143.91	TcoF	EDF1
Q05195	145.20	TF	MAD1
P06748	146.10	TcoF	NPM
Q16236	147.82	TF	NF2L2
Q9Y261	148.43	TF	FOXA2
P11802	148.90	other	CDK4
Q13950	149.64	TF	RUNX2
P48436	151.89	TF	SOX9
Q02575	152.86	TF	HEN1
O14503	154.18	TF	BHE40
Q00613	155.33	TF	HSF1
P37231	156.41	TF	PPARG
O60244	156.48	TcoF	MED14
P19419	156.72	TF	ELK1
Q00987	156.87	TcoF	MDM2
P52630	157.96	TF	STAT2
O00716	158.29	TF	E2F3
P00533	158.63	other	EGFR
P23760	159.32	TF	PAX3
O95409	159.86	TF	ZIC2
Q13285	160.00	TF	STF1
P26367	161.64	TF	PAX6
Q9UQL6	164.42	TcoF	HDAC5
P04198	165.11	TF	MYCN
P42226	166.96	TF	STAT6
Q02446	167.40	TF	SP4
P21675	168.20	TcoF	TAF1
P23771	169.82	TF	GATA3
Q92993	170.11	TcoF	KAT5
O15156	172.28	TF	ZBT7B
P04049	172.69	other	RAF1
Q07869	173.59	TF	PPARA
P41212	174.75	TF	ETV6
O00470	179.34	TF	MEIS1
P38936	181.05	other	CDN1A
P40424	182.63	TF	PBX1
O75448	182.71	TcoF	MED24
O15105	182.84	TcoF	SMAD7
Q01892	183.59	TF	SPIB
Q12962	183.81	TcoF	TAF10
P51610	184.35	TcoF	HCFC1
Q9ULX9	186.18	TF	MAFF
Q14865	186.35	TF	ARI5B
Q02548	187.09	TF	PAX5
Q9NPI1	187.16	TcoF	BRD7
P32519	191.02	TF	ELF1
O15525	191.31	TF	MAFG
Q14765	191.70	TF	STAT4
Q16254	193.79	TF	E2F4
P24468	194.49	TF	COT2
P17096	194.90	other	HMGA1
Q13573	195.21	TcoF	SNW1
Q99967	196.78	TcoF	CITE2
O14867	197.86	TF	BACH1
Q9H2X6	197.96	TcoF	HIPK2
Q8N2W9	202.02	TcoF	PIAS4
Q9NVC6	202.26	TcoF	MED17
Q9C0J9	203.23	TF	BHE41
hsa-mir-34a	204.31
P55055	205.18	TF	NR1H2
P20749	205.25	TcoF	BCL3
Q16621	205.58	TF	NFE2
Q15699	206.40	TF	ALX1
Q9UKV0	206.73	TcoF	HDAC9
P35680	207.74	TF	HNF1B
P30304	209.06	other	MPIP1
P31269	211.40	TF	HXA9
Q969G3	212.55	TcoF	SMCE1
Q16559	212.68	TF	TAL2
hsa-mir-21	213.88
Q00653	214.20	TF	NFKB2
P28702	215.04	TF	RXRB
Q93074	217.08	TcoF	MED12
Q99966	219.73	TcoF	CITE1
hsa-mir-20a	219.74
O60675	220.43	TF	MAFK
hsa-mir-24-2	221.23
Q9UJU2	221.31	TF	LEF1
hsa-mir-17	222.41
Q6STE5	223.13	TcoF	SMRD3
Q13315	223.41	other	ATM
P09429	223.58	TcoF	HMGB1
P23769	224.02	TF	GATA2
P11161	224.03	TF	EGR2
P55317	224.38	TF	FOXA1
Q13761	224.46	TF	RUNX3
P10415	225.99	TcoF	BCL2
P41970	229.07	TF	ELK3
hsa-let-7a-3	229.26
Q96GM5	229.27	TcoF	SMRD1
Q9BZK7	230.32	TcoF	TBL1R
P43246	231.19	other	MSH2
hsa-mir-125b-2	231.75
Q9UHV7	231.99	TcoF	MED13
hsa-mir-155	232.58
Q06889	235.37	TF	EGR3
Q9BYV9	235.81	TF	BACH2
Q05215	236.37	TF	EGR4
Q13133	237.72	TF	NR1H3
P51587	240.35	TcoF	BRCA2
Q96T58	240.44	TcoF	MINT
Q99728	241.68	other	BARD1
O00482	243.15	TF	NR5A2
Q9Y4A8	243.56	TF	NF2L3
P54253	243.71	TcoF	ATX1
P29375	244.34	TcoF	KDM5A
P25963	244.79	TcoF	IKBA
Q14209	245.11	other	E2F2
P08651	245.39	TF	NFIC
P37275	245.93	TF	ZEB1
P31268	246.20	TF	HXA7
Q14526	247.33	TF	HIC1
Q01543	249.30	TF	FLI1
P36402	249.48	TF	TCF7
Q12824	249.60	TcoF	SNF5
hsa-mir-16-1	249.89
O75582	252.18	TcoF	KS6A5
Q6W2J9	256.82	TcoF	BCOR
Q9HBZ2	256.95	TF	ARNT2
P78317	258.74	TcoF	RNF4
Q5VTD9	260.46	TF	GFI1B
Q14527	260.46	TF	HLTF
P16234	260.69	other	PGFRA
O14965	261.28	other	STK6
Q9Y603	263.01	TF	ETV7
O00268	263.93	TcoF	TAF4
O75469	264.44	TF	NR1I2
P11308	264.52	TF	ERG
P14316	264.60	TF	IRF2
Q9Y4K3	265.58	TcoF	TRAF6
P04626	267.74	other	ERBB2
Q8TAQ2	268.90	TcoF	SMRC2
O94906	269.55	TcoF	PRP6
P13631	269.58	TF	RARG
Q15583	270.09	TF	TGIF1
Q13422	270.77	TF	IKZF1
Q02086	274.23	TF	SP2
Q969H0	274.40	other	FBXW7
Q13951	274.64	TF	PEBB
Q13469	275.65	TF	NFAC2
P19447	277.48	other	ERCC3
hsa-mir-15a	277.72
P25208	277.87	TF	NFYB
P40692	278.50	other	MLH1
hsa-mir-146a	280.06
Q15542	280.44	TcoF	TAF5
O75486	281.18	TcoF	SUPT3
Q16514	282.70	TcoF	TAF12
Q9Y5Q3	284.79	TF	MAFB
P15408	285.21	TF	FOSL2
P52701	285.81	other	MSH6
P49848	287.15	TcoF	TAF6
P60484	287.60	TcoF	PTEN
Q96EY1	292.04	TcoF	DNJA3
hsa-mir-26a-1	292.22
P49407	293.11	TcoF	ARRB1
Q14994	294.42	TF	NR1I3
Q03181	294.48	TF	PPARD
P18850	297.28	TF	ATF6A
P52747	297.85	TF	ZN143
P28324	297.88	TF	ELK4
P46527	299.46	TcoF	CDN1B
O00255	301.82	TcoF	MEN1
hsa-mir-98	303.11
O60907	303.40	TcoF	TBL1X
O95644	303.72	TF	NFAC1
P15407	304.83	TF	FOSL1
Q03060	304.86	TF	CREM
hsa-mir-192	304.97
P10071	307.41	TF	GLI3
Q14186	307.54	TF	TFDP1
Q13233	308.05	other	M3K1
Q86T24	309.42	TF	KAISO
hsa-mir-34c	309.45
hsa-mir-20b	310.09
Q96RI1	311.07	TF	NR1H4
Q9UGP4	311.44	TcoF	LIMD1
P61073	311.87	other	CXCR4
Q8N726	312.23	other	CD2A2
P10070	312.28	TF	GLI2
Q15329	312.58	other	E2F5
Q9H334	314.20	TF	FOXP1
Q12857	314.95	TF	NFIA
hsa-mir-34b	318.49
Q14934	318.64	TF	NFAC4
Q99607	323.98	TF	ELF4
hsa-mir-145	324.47
P40425	324.61	TF	PBX2
Q15723	324.96	TF	ELF2
P53999	325.74	TcoF	TCP4
P26583	327.13	TcoF	HMGB2
hsa-mir-125a	327.80
P52655	328.00	TcoF	TF2AA
Q14541	328.88	TF	HNF4G
P08151	329.10	TF	GLI1
P41279	329.50	other	M3K8
Q9UQ80	331.39	TcoF	PA2G4
Q03135	331.85	other	CAV1
P53539	332.05	TF	FOSB
Q93009	333.62	TcoF	UBP7
P40426	333.75	TF	PBX3
P49918	333.95	TcoF	CDN1C
P43268	334.13	TF	ETV4
P51608	334.85	TcoF	MECP2
P27797	334.90	TcoF	CALR
Q03112	337.73	TF	EVI1
P26358	338.16	other	DNMT1
P21333	338.99	TcoF	FLNA
Q01664	339.62	TF	TFAP4
Q96EB6	340.24	TcoF	SIRT1
hsa-let-7g	341.99
Q02556	342.92	TF	IRF8
hsa-let-7b	344.11
P68036	346.33	TcoF	UB2L3
Q9H3D4	346.71	other	P63
Q02750	347.79	other	MP2K1
P45973	348.17	TcoF	CBX5
Q9Y6K9	351.45	TcoF	NEMO
hsa-mir-199a-1	352.19
O14948	352.40	TF	TFEC
Q9UBS8	352.93	TcoF	RNF14
Q86YN6	355.45	TcoF	PRGC2
Q96RL1	356.30	TcoF	UIMC1
Q9P0K8	357.50	TF	FOXJ2
hsa-mir-193b	358.57
Q99626	360.32	other	CDX2
P14373	360.39	TcoF	TRI27
P35398	362.68	TF	RORA
P10721	363.32	other	KIT
hsa-mir-29b-1	364.38
Q9NY61	367.01	TcoF	AATF
Q12968	367.92	TF	NFAC3
Q9Y2W1	370.10	TcoF	TR150
hsa-mir-31	372.95
Q9Y2V3	375.61	TF	RX
P12830	376.71	other	CADH1
Q15306	377.26	TF	IRF4
P60953	378.37	other	CDC42
Q14207	378.79	TcoF	NPAT
hsa-mir-208a	378.82
Q15303	378.98	other	ERBB4
Q06330	379.09	TF	SUH
hsa-let-7c	379.52
hsa-mir-212	380.23
Q9UBC3	383.11	TcoF	DNM3B
Q9HD15	383.57	TcoF	SRA1
hsa-mir-378	384.02
Q6NZI2	386.87	TcoF	PTRF
P30307	387.27	other	MPIP3
Q9H160	388.69	TcoF	ING2
hsa-mir-222	391.08
hsa-mir-9-1	391.31
P31751	391.44	other	AKT2
hsa-mir-18a	391.73
P42771	393.49	TcoF	CD2A1
P54132	394.25	TcoF	BLM
hsa-mir-200b	394.61
Q9Y468	394.79	TcoF	LMBL1
P07711	394.82	other	CATL1
P61088	397.11	TcoF	UBE2N
Q9BX63	397.27	TcoF	FANCJ
Q99684	397.82	TF	GFI1
hsa-mir-106a	398.12
hsa-mir-19a	398.40
P20585	398.83	other	MSH3
Q03468	404.42	TcoF	ERCC6
Q969S8	405.65	TcoF	HDA10
P10914	408.38	TF	IRF1
Q07817	408.55	other	B2CL1
P01137	409.02	TcoF	TGFB1
hsa-mir-128-2	409.53
Q8TDD1	409.66	TcoF	DDX54
O43186	410.56	TF	CRX
hsa-mir-126	410.86
P41743	410.95	other	KPCI
P10826	411.34	TF	RARB
Q8WYH8	411.88	TcoF	ING5
Q86X95	413.27	TcoF	CIR1
P01116	413.86	other	RASK
hsa-mir-210	414.16
Q13127	414.94	TF	REST
Q9HCK8	416.89	TcoF	CHD8
hsa-mir-93	417.14
hsa-mir-25	417.27
hsa-mir-373	417.31
hsa-mir-106b	418.14
hsa-mir-181a-1	418.73
hsa-mir-221	419.31
Q13952	419.39	TF	NFYC
Q86UQ0	419.41	TF	ZN589
Q9Y2T1	419.53	other	AXN2
hsa-mir-124-1	421.94
P46937	422.02	TcoF	YAP1
hsa-mir-107	423.03
hsa-mir-302a	423.73
P01111	426.46	other	RASN
Q99417	427.46	TcoF	MYCBP
Q9BZS1	428.32	other	FOXP3
hsa-mir-503	428.75
P23025	432.23	other	XPA
Q15545	433.73	TcoF	TAF7
P23396	434.54	TcoF	RS3
hsa-mir-149	434.66
Q9UNL4	434.69	TcoF	ING4
Q6VMQ6	437.65	TcoF	MCAF1
hsa-mir-424	437.65
P41240	439.89	other	CSK
O15519	440.39	other	CFLAR
O43251	440.73	TcoF	RBM9
O75676	441.24	TcoF	KS6A4
O75365	441.38	other	TP4A3
hsa-mir-15b	443.58
Q9Y2U5	444.80	other	M3K2
hsa-mir-1-1	445.93
Q9H4W6	446.14	TF	COE3
hsa-mir-19b-1	446.81
hsa-mir-196a-2	447.94
hsa-mir-612	448.56
hsa-mir-30d	449.56
hsa-mir-92a-2	450.35
hsa-mir-1285-1	450.56
hsa-mir-214	452.38
O95096	452.93	TF	NKX22
hsa-mir-224	454.28
hsa-mir-488	455.06
P46734	455.29	other	MP2K3
Q8IY57	457.41	TcoF	YAF2
hsa-mir-330	459.09
hsa-mir-372	459.25
Q06587	459.49	TcoF	RING1
P24522	461.12	other	GA45A
hsa-mir-23b	461.20
hsa-mir-302d	462.06
Q13464	462.98	other	ROCK1
Q9UMX1	463.64	TcoF	SUFU
hsa-mir-181c	464.03
hsa-mir-30a	464.34
Q13492	464.73	TcoF	PICAL
P21860	467.87	other	ERBB3
hsa-mir-29c	468.22
Q12830	468.44	TcoF	BPTF
hsa-mir-520h	470.32
Q8NF64	470.73	TcoF	ZMIZ2
hsa-mir-7-1	470.87
Q92585	470.91	TcoF	MAML1
P05106	471.48	other	ITB3
hsa-mir-449a	471.87
P26038	473.47	other	MOES
hsa-mir-519c	474.44
hsa-mir-197	476.31
hsa-mir-185	478.83
Q15834	479.37	TcoF	CC85B
P08253	480.23	other	MMP2
Q03164	480.50	TcoF	MLL1
Q9H7Z6	480.67	TcoF	MYST1
P02751	482.15	other	FINC
Q8WYB5	484.72	TcoF	MYST4
hsa-mir-96	485.11
Q9Y252	486.63	TcoF	RNF6
hsa-mir-138-1	486.92
Q5VTR2	489.38	TcoF	BRE1A
hsa-mir-223	489.58
Q15406	489.70	TF	NR6A1
hsa-mir-27b	490.31
hsa-mir-146b	492.36
O95238	494.21	other	SPDEF
hsa-mir-199b	495.33
O14746	496.48	other	TERT
hsa-mir-29a	496.81
Q14653	497.72	TF	IRF3
hsa-mir-346	498.27
hsa-mir-181b-1	498.60
P27037	499.56	other	AVR2A
P16070	500.08	other	CD44
Q12905	501.08	TcoF	ILF2
Q92985	504.99	TF	IRF7
P27695	506.11	TcoF	APEX1
P58304	506.40	TF	VSX2
hsa-mir-374a	506.93
hsa-mir-195	507.93
P25942	508.83	other	TNR5
hsa-mir-204	510.69
hsa-mir-483	511.72
hsa-mir-218-2	513.25
hsa-mir-200a	513.86
hsa-mir-148a	514.25
hsa-mir-193a	514.86
hsa-mir-143	518.15
Q14457	521.33	other	BECN1
P37198	521.57	TcoF	NUP62
hsa-mir-302c	521.76
hsa-mir-942	526.37
P29317	526.41	other	EPHA2
Q16534	526.92	TF	HLF
hsa-mir-657	527.37
hsa-mir-205	527.40
hsa-mir-654	528.37
hsa-mir-140	528.40
hsa-mir-639	529.37
hsa-mir-572	530.37
hsa-mir-520b	531.37
Q96BH1	531.65	TcoF	RNF25
O14763	532.07	other	TR10B
hsa-mir-520a	532.37
Q86UE4	532.50	TcoF	LYRIC
Q9NRP7	533.33	TcoF	STK36
hsa-mir-519e	533.37
O94992	533.50	TcoF	HEXI1
hsa-mir-200c	534.14
hsa-mir-519d	534.37
P30556	534.62	other	AGTR1
Q96QB1	534.77	other	RHG07
hsa-mir-519b	535.37
hsa-mir-515-2	536.37
hsa-mir-328	536.91
hsa-mir-423	537.37
Q9ULH7	537.44	TcoF	MKL2
hsa-mir-363	538.37
hsa-mir-345	539.37
P19474	539.91	TcoF	RO52
hsa-mir-299	540.37
hsa-mir-298	541.37
hsa-mir-28	542.37
hsa-mir-208b	543.37
hsa-mir-182	544.37
hsa-mir-132	545.37
hsa-mir-206	545.80
Q96JK9	547.10	TcoF	MAML3
Q8IZL2	548.10	TcoF	MAML2
hsa-mir-885	548.11
Q4LE39	548.91	other	ARI4B
hsa-let-7f-1	548.93
hsa-mir-103-1	549.11
Q13568	554.20	TF	IRF5
hsa-mir-630	554.80
O14896	555.20	TF	IRF6
hsa-mir-33b	555.80
hsa-mir-181d	556.80
hsa-mir-153-2	557.80
hsa-mir-421	559.61
hsa-mir-190	560.61
Q14847	561.19	other	LASP1
hsa-mir-101-2	561.61
hsa-mir-101-1	562.61
P15692	566.65	other	VEGFA
hsa-mir-559	568.32
Q9P2Y4	568.70	TF	ZN219
hsa-mir-548d-1	569.32
Q9P1Z2	570.31	TcoF	CACO1
hsa-mir-301b	570.32
hsa-mir-152	571.32
P28799	572.40	other	GRN
hsa-mir-137	573.92
hsa-mir-92b	575.84
hsa-mir-494	576.84
hsa-mir-491	577.84
hsa-mir-217	578.84
hsa-mir-216a	579.84
hsa-mir-141	580.84
hsa-mir-584	582.74
hsa-mir-370	583.74
hsa-mir-520c	585.55
hsa-mir-486	587.26
Q16611	587.67	other	BAK
hsa-mir-326	588.26
P36896	588.67	other	ACV1B
hsa-mir-203	589.26
hsa-mir-184	590.26
Q14116	590.39	other	IL18
hsa-mir-23a	591.96
P48061	593.01	other	SDF1
hsa-mir-520g	593.77
hsa-mir-504	594.77
hsa-mir-383	595.77
hsa-mir-361	596.77
hsa-mir-26b	597.77
hsa-mir-150	598.77
hsa-mir-147	599.77
hsa-mir-134	600.77
P09486	600.78	other	SPRC
hsa-mir-659	602.67
O00220	603.42	other	TR10A
hsa-mir-510	603.67
Q15257	604.05	other	PTPA
hsa-mir-451	604.67
hsa-mir-377	605.67
hsa-mir-130a	607.43
hsa-mir-1226	608.43
Q9NQL9	612.21	TF	DMRT3
P01344	612.43	other	IGF2
P04179	615.37	other	SODM
P17302	618.29	other	CXA1
P08183	619.29	other	MDR1
P50591	619.71	other	TNF10
P05305	626.95	other	EDN1
Q13257	629.21	other	MD2L1
P00749	630.21	other	UROK
P03956	632.35	other	MMP1
Q9UNQ0	634.00	other	ABCG2
Q9BZG8	635.00	other	DPH1
Q92876	636.00	other	KLK6
Q5TEJ8	637.00	other	THMS2
Q16678	638.00	other	CP1B1
Q13509	639.00	other	TBB3
Q08345	640.00	other	DDR1
P46939	641.00	other	UTRO
P36952	642.00	other	SPB5
P28906	643.00	other	CD34
P25063	644.00	other	CD24
P15941	645.00	other	MUC1
P09603	646.00	other	CSF1
P07902	647.00	other	GALT
P05231	648.00	other	IL6
P04818	649.00	other	TYSY
O95832	650.00	other	CLD1
O43240	651.00	other	KLK10
