# Supplementary material for: Network analysis of microRNAs and their regulation in human ovarian cancer
Source: BMC Syst Biol. 2011 Nov 3;5:183. doi: 10.1186/1752-0509-5-183 (PMC3219655; doi:10.1186/1752-0509-5-183)
Supplement: Additional file 4 — Node ranking for NW5000. S4_NW5000_node_ranking.txt contains the complete node ranking for NW5000. [file 1752-0509-5-183-S4.TXT]

Node	AveragePosition
P38398	6.01	TF	BRCA1
P84022	8.21	TF	SMAD3
P15923	8.70	TF	TFE2
P08047	9.29	TF	SP1
P05412	11.61	TF	JUN
P14921	12.57	TF	ETS1
P03372	13.17	TF	ESR1
P14859	13.27	TF	PO2F1
P17676	17.89	TF	CEBPB
P49715	22.23	TF	CEBPA
P01106	22.27	TF	MYC
P15172	24.09	TF	MYOD1
P25490	25.10	TF	TYY1
Q09472	25.73	TcoF	EP300
P41182	26.75	TF	BCL6
P11473	27.35	TF	VDR
P40763	27.40	TF	STAT3
O96004	28.20	TF	HAND1
P10275	28.21	TF	ANDR
P36956	30.44	TF	SRBP1
P17542	30.61	TF	TAL1
P01100	32.85	TF	FOS
P28482	34.13	other	MK01
P52952	34.42	TF	NKX25
P22670	36.34	TF	RFX1
P04637	38.45	TF	P53
P20226	39.00	TF	TBP
P42224	39.53	TF	STAT1
P35638	40.11	TF	DDIT3
Q02962	40.25	TF	PAX2
P06400	40.79	TcoF	RB
P63279	41.01	TcoF	UBC9
Q12772	42.17	TF	SRBP2
P04150	43.79	TF	GCR
Q06710	44.14	TF	PAX8
P61244	46.85	TF	MAX
Q13547	47.05	TcoF	HDAC1
Q02447	48.37	TF	SP3
Q14494	48.47	TF	NF2L1
P48380	49.37	TF	RFX3
P48378	50.04	TF	RFX2
O75444	50.58	TF	MAF
Q86Y25	52.26	TF	Z354C
Q33E94	52.37	TF	RFX4
O43316	53.26	TF	PAX4
Q04206	54.07	TF	TF65
P41235	54.63	TF	HNF4A
Q01196	57.27	TF	RUNX1
Q16236	58.02	TF	NF2L2
P42229	58.38	TF	STA5A
Q05066	62.11	TF	SRY
O14593	62.51	TF	RFXK
P19838	63.07	TF	NFKB1
Q10586	64.02	TF	DBP
Q13485	64.10	other	SMAD4
P51692	64.22	TF	STA5B
Q15648	64.34	TcoF	MED1
O75030	64.64	TF	MITF
P48382	65.29	TF	RFX5
P17947	66.14	TF	SPI1
P52945	68.10	TF	PDX1
P05549	69.01	TF	AP2A
P17535	69.45	TF	JUND
O43763	69.74	TF	TLX2
P53567	70.57	TF	CEBPG
P10589	71.67	TF	COT1
P43694	72.58	TF	GATA4
P20823	74.72	TF	HNF1A
P35222	77.44	TcoF	CTNB1
P16220	77.90	TF	CREB1
P19544	78.18	TF	WT1
O15525	78.59	TF	MAFG
Q15744	79.50	TF	CEBPE
P19532	80.89	TF	TFE3
P15173	81.21	TF	MYOG
Q9ULX9	83.42	TF	MAFF
Q99593	83.95	TF	TBX5
P15976	83.97	TF	GATA1
P49716	85.63	TF	CEBPD
Q03052	87.03	TF	PO3F1
P45983	87.41	other	MK08
Q15853	88.98	TF	USF2
P19793	89.30	TF	RXRA
Q01094	89.92	TF	E2F1
P28069	90.55	TF	PIT1
P43699	91.61	TF	NKX21
P17275	92.63	TF	JUNB
Q16621	93.10	TF	NFE2
Q16665	93.11	TF	HIF1A
P10242	93.37	TF	MYB
Q14686	94.01	TcoF	NCOA6
Q13948	96.22	TF	CASP
P23409	96.60	TF	MYF6
Q92769	96.79	TcoF	HDAC2
P29590	98.76	TcoF	PML
P22415	98.79	TF	USF1
P39880	98.87	TF	CUX1
P18146	98.94	TF	EGR1
P20265	99.99	TF	PO3F2
P63165	100.25	TcoF	SUMO1
Q06546	100.26	TF	GABPA
Q92754	100.49	TF	AP2C
P61296	100.50	TF	HAND2
O60675	101.24	TF	MAFK
Q99081	101.80	TF	HTF4
P13349	102.81	TF	MYF5
O95365	103.79	TF	ZBT7A
O15379	106.79	TcoF	HDAC3
P51532	108.34	TcoF	SMCA4
Q92481	109.90	TF	AP2B
P15884	111.51	TF	ITF2
P11831	112.06	TF	SRF
P19484	113.60	TF	TFEB
O14867	113.94	TF	BACH1
Q9Y618	115.49	TcoF	NCOR2
P15036	117.92	TF	ETS2
P48436	117.92	TF	SOX9
P09086	119.60	TF	PO2F2
P50613	120.99	TcoF	CDK7
Q9BYV9	122.62	TF	BACH2
Q13950	123.50	TF	RUNX2
O95409	123.84	TF	ZIC2
Q9Y4A8	124.76	TF	NF2L3
Q14865	126.99	TF	ARI5B
Q12800	127.12	TF	TFCP2
P50539	127.17	TF	MXI1
P40424	128.12	TF	PBX1
P52630	130.20	TF	STAT2
P56524	130.72	TcoF	HDAC4
Q9Y6Q9	131.00	other	NCOA3
P56270	133.34	TF	MAZ
P10276	133.47	TF	RARA
P35869	135.45	TF	AHR
P23771	136.31	TF	GATA3
P23511	137.39	TF	NFYA
P42226	137.63	TF	STAT6
Q06547	137.69	TF	GABP1
P27540	138.19	TF	ARNT
P51948	139.11	TcoF	MAT1
P23760	139.89	TF	PAX3
Q02078	143.80	TF	MEF2A
O14503	145.16	TF	BHE40
Q01860	145.68	TF	PO5F1
Q02575	146.58	TF	HEN1
Q14765	146.84	TF	STAT4
Q05195	147.23	TF	MAD1
O00470	148.25	TF	MEIS1
Q9Y5Q3	151.17	TF	MAFB
P31749	151.31	other	AKT1
P42574	151.69	other	CASP3
O15156	152.84	TF	ZBT7B
Q01851	154.01	TF	PO4F1
O00716	155.54	TF	E2F3
Q9Y4A5	155.83	TcoF	TRRAP
P04198	156.21	TF	MYCN
P19419	156.43	TF	ELK1
P41212	156.97	TF	ETV6
P24385	157.62	other	CCND1
Q02446	158.57	TF	SP4
P48552	159.07	TcoF	NRIP1
Q9Y261	159.84	TF	FOXA2
Q13285	161.47	TF	STF1
P26367	161.73	TF	PAX6
P35680	162.26	TF	HNF1B
Q05397	163.13	other	FAK1
Q9C0J9	165.32	TF	BHE41
P11802	166.14	other	CDK4
Q01892	166.55	TF	SPIB
P24941	166.84	other	CDK2
Q13761	167.16	TF	RUNX3
Q9UER7	168.43	TcoF	DAXX
Q9UQL6	172.25	TcoF	HDAC5
P32519	173.34	TF	ELF1
O60869	174.01	TcoF	EDF1
P31269	176.13	TF	HXA9
Q9Y603	176.83	TF	ETV7
O60244	177.84	TcoF	MED14
Q00613	178.17	TF	HSF1
Q13951	178.21	TF	PEBB
P36402	181.42	TF	TCF7
P49841	182.05	other	GSK3B
P55317	182.15	TF	FOXA1
Q02548	182.20	TF	PAX5
Q9UJU2	182.38	TF	LEF1
P00533	184.08	other	EGFR
P15408	184.21	TF	FOSL2
P23769	184.58	TF	GATA2
Q16559	184.80	TF	TAL2
P37231	185.82	TF	PPARG
Q16254	186.60	TF	E2F4
Q01543	189.47	TF	FLI1
P06748	193.51	TcoF	NPM
Q92993	194.72	TcoF	KAT5
Q00653	196.20	TF	NFKB2
P15407	196.79	TF	FOSL1
P40425	197.42	TF	PBX2
P08651	200.65	TF	NFIC
P41970	201.83	TF	ELK3
P31268	201.98	TF	HXA7
P11308	202.86	TF	ERG
Q9HBZ2	202.91	TF	ARNT2
O75448	203.51	TcoF	MED24
P53539	203.89	TF	FOSB
P11161	204.80	TF	EGR2
P24468	205.96	TF	COT2
P40426	206.21	TF	PBX3
Q99967	208.32	TcoF	CITE2
Q00987	208.35	TcoF	MDM2
O15105	208.47	TcoF	SMAD7
Q15699	209.00	TF	ALX1
P21675	210.58	TcoF	TAF1
Q06889	211.01	TF	EGR3
P17096	211.74	other	HMGA1
Q05215	212.01	TF	EGR4
Q07869	215.20	TF	PPARA
Q9NPI1	216.70	TcoF	BRD7
P04049	218.63	other	RAF1
Q12962	220.77	TcoF	TAF10
P38936	222.92	other	CDN1A
Q02086	223.15	TF	SP2
P51610	223.80	TcoF	HCFC1
Q9H2X6	224.14	TcoF	HIPK2
Q9NVC6	224.19	TcoF	MED17
P18850	226.17	TF	ATF6A
Q5VTD9	227.36	TF	GFI1B
P28324	227.72	TF	ELK4
P28702	228.03	TF	RXRB
Q03112	229.39	TF	EVI1
Q13573	231.29	TcoF	SNW1
Q8N2W9	232.45	TcoF	PIAS4
P55055	233.40	TF	NR1H2
Q93074	235.37	TcoF	MED12
P37275	235.42	TF	ZEB1
Q969G3	236.27	TcoF	SMCE1
Q99607	236.74	TF	ELF4
Q15723	237.71	TF	ELF2
Q6STE5	238.20	TcoF	SMRD3
O00482	238.27	TF	NR5A2
Q9UKV0	238.56	TcoF	HDAC9
P16234	238.74	other	PGFRA
P20749	242.42	TcoF	BCL3
Q12857	243.28	TF	NFIA
P52747	244.67	TF	ZN143
P30304	246.77	other	MPIP1
P43268	249.55	TF	ETV4
Q99966	249.62	TcoF	CITE1
Q96GM5	250.69	TcoF	SMRD1
Q03060	251.07	TF	CREM
O75582	252.58	TcoF	KS6A5
P43246	252.94	other	MSH2
P51587	254.31	TcoF	BRCA2
Q14526	254.75	TF	HIC1
Q14186	255.49	TF	TFDP1
Q9Y2V3	256.19	TF	RX
Q9UHV7	256.90	TcoF	MED13
P09429	257.09	TcoF	HMGB1
O75469	258.14	TF	NR1I2
Q13315	260.77	other	ATM
Q969H0	260.87	other	FBXW7
Q14541	260.88	TF	HNF4G
O14948	261.13	TF	TFEC
P14316	263.51	TF	IRF2
P10071	263.53	TF	GLI3
P13631	264.43	TF	RARG
Q13133	265.23	TF	NR1H3
P29375	265.78	TcoF	KDM5A
hsa-mir-24-2	266.79
O00255	267.99	TcoF	MEN1
hsa-mir-155	268.47
Q01664	269.43	TF	TFAP4
hsa-mir-34a	269.91
Q96T58	270.00	TcoF	MINT
Q14209	271.29	other	E2F2
P10415	271.39	TcoF	BCL2
hsa-mir-20a	271.46
P25208	273.76	TF	NFYB
Q14994	273.84	TF	NR1I3
P10070	274.50	TF	GLI2
Q14527	274.68	TF	HLTF
Q9H334	275.74	TF	FOXP1
O43186	277.61	TF	CRX
P04626	278.97	other	ERBB2
Q12824	279.26	TcoF	SNF5
Q9BZK7	280.63	TcoF	TBL1R
hsa-mir-21	283.14
Q99728	285.81	other	BARD1
Q9P0K8	286.20	TF	FOXJ2
hsa-mir-17	288.19
O14965	288.86	other	STK6
Q13469	289.21	TF	NFAC2
P78317	289.96	TcoF	RNF4
O95644	290.50	TF	NFAC1
P54253	290.67	TcoF	ATX1
P25963	291.05	TcoF	IKBA
hsa-mir-125b-2	291.10
hsa-let-7a-3	291.37
Q8TAQ2	291.59	TcoF	SMRC2
Q14934	294.37	TF	NFAC4
O94906	294.48	TcoF	PRP6
P61073	295.74	other	CXCR4
Q99684	295.77	TF	GFI1
O00268	296.26	TcoF	TAF4
P08151	296.78	TF	GLI1
P40692	297.68	other	MLH1
Q6W2J9	298.77	TcoF	BCOR
O75486	299.27	TcoF	SUPT3
Q15583	299.36	TF	TGIF1
Q96EY1	299.55	TcoF	DNJA3
P49407	301.59	TcoF	ARRB1
Q13422	302.37	TF	IKZF1
P52701	302.55	other	MSH6
Q9Y4K3	305.80	TcoF	TRAF6
hsa-mir-16-1	307.63
P19447	311.95	other	ERCC3
Q15542	313.93	TcoF	TAF5
Q16514	315.54	TcoF	TAF12
P10721	317.05	other	KIT
hsa-mir-20b	319.59
hsa-mir-15a	321.73
hsa-mir-146a	323.52
Q03181	324.64	TF	PPARD
P26583	326.04	TcoF	HMGB2
hsa-mir-98	327.41
Q14872	328.56	TF	MTF1
Q02556	328.57	TF	IRF8
Q9UGP4	328.67	TcoF	LIMD1
P53999	329.07	TcoF	TCP4
P49848	329.80	TcoF	TAF6
P46527	330.85	TcoF	CDN1B
Q15306	330.99	TF	IRF4
P60484	331.40	TcoF	PTEN
P41279	331.45	other	M3K8
Q8N726	331.64	other	CD2A2
hsa-mir-34c	333.84
hsa-mir-26a-1	335.78
Q96EB6	336.97	TcoF	SIRT1
Q86YN6	337.04	TcoF	PRGC2
hsa-mir-145	337.82
Q15329	338.66	other	E2F5
Q9GZX5	339.93	TF	ZN350
Q96RI1	342.02	TF	NR1H4
Q12968	348.46	TF	NFAC3
hsa-mir-34b	348.57
P21333	349.69	TcoF	FLNA
P27797	351.73	TcoF	CALR
P35398	352.50	TF	RORA
P51608	353.54	TcoF	MECP2
Q15303	354.16	other	ERBB4
Q86T24	354.20	TF	KAISO
Q13952	354.22	TF	NFYC
Q13233	356.28	other	M3K1
hsa-mir-193b	361.61
Q93009	361.67	TcoF	UBP7
P68036	361.70	TcoF	UB2L3
Q9Y468	361.99	TcoF	LMBL1
hsa-let-7g	362.62
O60907	362.97	TcoF	TBL1X
P10826	362.98	TF	RARB
Q03135	364.27	other	CAV1
Q96RL1	364.31	TcoF	UIMC1
Q99626	364.95	other	CDX2
Q9H3D4	365.97	other	P63
Q9UBS8	366.73	TcoF	RNF14
hsa-mir-31	368.47
P46937	371.28	TcoF	YAP1
Q9Y6K9	371.73	TcoF	NEMO
hsa-mir-208a	372.68
Q06330	373.78	TF	SUH
P52655	373.84	TcoF	TF2AA
Q9H4W6	374.87	TF	COE3
P49918	375.64	TcoF	CDN1C
hsa-mir-212	376.80
Q9Y2W1	377.19	TcoF	TR150
hsa-mir-9-1	378.39
P58304	378.93	TF	VSX2
Q9UQ80	379.05	TcoF	PA2G4
P07711	379.42	other	CATL1
hsa-mir-200b	380.11
hsa-mir-192	380.19
Q92908	381.74	TF	GATA6
Q02750	382.03	other	MP2K1
hsa-mir-125a	384.89
P10914	385.19	TF	IRF1
hsa-let-7c	385.67
P45973	386.15	TcoF	CBX5
Q9BX63	387.25	TcoF	FANCJ
Q9NY61	387.74	TcoF	AATF
hsa-mir-378	389.27
P26358	390.12	other	DNMT1
P30307	391.82	other	MPIP3
O95096	396.79	TF	NKX22
Q14207	397.01	TcoF	NPAT
P20585	397.18	other	MSH3
Q6NZI2	397.42	TcoF	PTRF
Q9HD15	399.99	TcoF	SRA1
P01137	400.21	TcoF	TGFB1
P14373	403.04	TcoF	TRI27
Q8TDD1	404.11	TcoF	DDX54
P31751	404.91	other	AKT2
hsa-mir-126	404.94
Q9Y2T1	406.90	other	AXN2
Q13492	406.93	TcoF	PICAL
hsa-let-7b	407.23
O75676	408.00	TcoF	KS6A4
Q9UBC3	408.36	TcoF	DNM3B
hsa-mir-210	409.13
hsa-mir-196a-2	410.05
hsa-mir-199a-1	413.18
Q99417	414.80	TcoF	MYCBP
P61088	415.21	TcoF	UBE2N
P23396	415.46	TcoF	RS3
Q969S8	417.66	TcoF	HDA10
P41743	417.86	other	KPCI
hsa-mir-106a	418.47
O75365	419.43	other	TP4A3
Q8IY57	420.16	TcoF	YAF2
P60953	420.20	other	CDC42
hsa-mir-107	420.58
P54132	422.15	TcoF	BLM
hsa-mir-29b-1	422.48
Q9H160	427.74	TcoF	ING2
Q8WYB5	427.96	TcoF	MYST4
Q9BZS1	428.38	other	FOXP3
hsa-mir-93	429.38
hsa-mir-106b	430.38
Q9HCK8	431.08	TcoF	CHD8
Q03164	431.35	TcoF	MLL1
P42771	431.37	TcoF	CD2A1
hsa-mir-128-2	431.95
O43251	433.00	TcoF	RBM9
Q6VMQ6	433.20	TcoF	MCAF1
Q15545	435.55	TcoF	TAF7
Q9Y2U5	436.61	other	M3K2
Q9UNL4	437.60	TcoF	ING4
Q16534	438.27	TF	HLF
P12830	438.35	other	CADH1
Q15406	438.60	TF	NR6A1
Q12830	438.68	TcoF	BPTF
Q03468	439.63	TcoF	ERCC6
hsa-mir-222	439.79
hsa-mir-149	440.52
Q07817	441.77	other	B2CL1
hsa-mir-25	443.13
Q8WYH8	444.40	TcoF	ING5
hsa-mir-18a	444.62
O15519	448.00	other	CFLAR
hsa-mir-519c	448.56
P46734	448.97	other	MP2K3
hsa-mir-19a	449.23
Q86UQ0	450.66	TF	ZN589
Q99801	450.68	TF	NKX31
P08253	451.91	other	MMP2
Q86X95	454.92	TcoF	CIR1
hsa-mir-23b	456.22
Q9UMX1	456.81	TcoF	SUFU
hsa-mir-330	457.76
hsa-mir-373	458.89
Q06587	460.15	TcoF	RING1
hsa-mir-221	460.57
hsa-mir-181a-1	460.68
Q12905	461.86	TcoF	ILF2
hsa-mir-612	462.20
hsa-mir-124-1	463.13
hsa-mir-30d	463.20
hsa-mir-1285-1	464.20
P01116	464.37	other	RASK
Q13127	464.59	TF	REST
hsa-mir-302a	465.49
hsa-mir-503	468.61
P27695	469.17	TcoF	APEX1
Q15834	470.31	TcoF	CC85B
P37198	470.63	TcoF	NUP62
P24522	471.79	other	GA45A
P01111	473.17	other	RASN
hsa-mir-223	474.30
hsa-mir-424	474.87
P23025	476.79	other	XPA
hsa-mir-488	477.31
Q8NF64	477.58	TcoF	ZMIZ2
hsa-mir-15b	479.02
hsa-mir-1-1	480.69
hsa-mir-19b-1	481.49
P41240	481.85	other	CSK
Q15916	483.38	TF	ZBTB6
Q9H7Z6	483.56	TcoF	MYST1
hsa-mir-92a-2	484.26
hsa-mir-138-1	484.39
hsa-mir-214	486.04
Q14653	486.41	TF	IRF3
hsa-mir-224	486.75
hsa-mir-27b	486.88
O14746	487.74	other	TERT
Q5VTR2	490.09	TcoF	BRE1A
Q92585	490.73	TcoF	MAML1
Q92985	491.05	TF	IRF7
hsa-mir-372	491.41
O95238	493.60	other	SPDEF
hsa-mir-302d	493.79
P02751	494.38	other	FINC
Q14457	494.96	other	BECN1
hsa-mir-30a	495.15
hsa-mir-181c	495.51
Q9NRP7	496.35	TcoF	STK36
hsa-mir-29c	498.78
Q9P1Z2	499.03	TcoF	CACO1
Q9Y252	499.75	TcoF	RNF6
Q13464	500.05	other	ROCK1
hsa-mir-7-1	500.22
hsa-mir-520h	500.44
hsa-mir-449a	501.22
P21860	503.63	other	ERBB3
P05106	505.06	other	ITB3
hsa-mir-197	506.09
hsa-mir-185	506.45
P26038	508.39	other	MOES
Q96BH1	508.77	TcoF	RNF25
Q86UE4	509.67	TcoF	LYRIC
O94992	510.39	TcoF	HEXI1
hsa-mir-96	511.20
Q9UBR4	512.15	TF	LHX3
hsa-mir-146b	515.85
P28799	515.99	other	GRN
hsa-mir-29a	518.62
hsa-mir-199b	518.76
Q9NQL9	519.66	TF	DMRT3
hsa-mir-181b-1	520.17
Q13568	520.66	TF	IRF5
O14896	521.66	TF	IRF6
P27037	523.81	other	AVR2A
hsa-mir-346	524.05
P16070	524.14	other	CD44
hsa-mir-374a	527.99
hsa-mir-204	528.99
hsa-mir-195	529.99
hsa-mir-483	530.86
P25942	531.06	other	TNR5
hsa-mir-200a	532.64
Q9ULH7	532.79	TcoF	MKL2
hsa-mir-193a	533.64
hsa-mir-218-2	534.16
hsa-mir-148a	535.16
Q96JK9	536.12	TcoF	MAML3
Q8IZL2	537.12	TcoF	MAML2
hsa-mir-302c	538.49
hsa-mir-143	538.95
hsa-mir-942	542.39
Q9P2Y4	543.20	TF	ZN219
hsa-mir-657	543.39
hsa-mir-654	544.39
P29317	544.70	other	EPHA2
hsa-mir-639	545.39
hsa-mir-572	546.39
hsa-mir-520b	547.39
hsa-mir-205	547.64
hsa-mir-520a	548.39
hsa-mir-140	548.64
O14763	548.78	other	TR10B
hsa-mir-519e	549.39
Q96QB1	549.76	other	RHG07
hsa-mir-519d	550.39
P19474	550.44	TcoF	RO52
P30556	550.95	other	AGTR1
hsa-mir-519b	551.39
hsa-mir-200c	552.10
hsa-mir-515-2	552.39
hsa-mir-423	553.39
hsa-mir-363	554.39
hsa-mir-345	555.39
hsa-mir-328	555.85
hsa-mir-299	556.39
hsa-mir-298	557.39
hsa-mir-28	558.39
hsa-mir-208b	559.39
hsa-mir-182	560.39
hsa-mir-132	561.39
Q4LE39	562.18	other	ARI4B
hsa-mir-206	563.71
hsa-mir-885	563.98
hsa-mir-103-1	564.98
hsa-let-7f-1	566.71
hsa-mir-630	570.17
hsa-mir-33b	571.17
hsa-mir-181d	572.17
Q14847	572.69	other	LASP1
hsa-mir-153-2	573.17
hsa-mir-421	574.81
hsa-mir-190	575.81
hsa-mir-101-2	576.81
P15692	577.07	other	VEGFA
hsa-mir-101-1	577.81
hsa-mir-559	582.23
hsa-mir-548d-1	583.23
hsa-mir-301b	584.23
hsa-mir-152	585.23
hsa-mir-137	587.29
hsa-mir-92b	588.95
hsa-mir-494	589.95
hsa-mir-491	590.95
hsa-mir-217	591.95
hsa-mir-216a	592.95
hsa-mir-141	593.95
hsa-mir-584	595.63
hsa-mir-370	596.63
Q16611	596.80	other	BAK
P36896	597.80	other	ACV1B
hsa-mir-520c	598.29
Q14116	599.28	other	IL18
hsa-mir-486	599.90
P48061	600.39	other	SDF1
hsa-mir-326	600.90
hsa-mir-203	601.90
hsa-mir-184	602.90
hsa-mir-23a	604.54
hsa-mir-520g	606.27
hsa-mir-510	607.27
P09486	607.90	other	SPRC
hsa-mir-504	608.27
hsa-mir-383	609.27
hsa-mir-361	610.27
hsa-mir-26b	611.27
O00220	611.85	other	TR10A
Q15257	612.12	other	PTPA
hsa-mir-150	612.27
hsa-mir-147	613.27
hsa-mir-134	614.27
hsa-mir-659	616.10
hsa-mir-451	617.10
hsa-mir-377	618.10
hsa-mir-130a	619.80
P01344	620.29	other	IGF2
hsa-mir-1226	620.80
Q16649	621.98	TF	NFIL3
P04179	622.69	other	SODM
P17302	625.51	other	CXA1
P08183	626.51	other	MDR1
P50591	627.00	other	TNF10
P05305	634.02	other	EDN1
Q13257	636.30	other	MD2L1
P00749	637.30	other	UROK
P03956	639.42	other	MMP1
Q9UNQ0	641.00	other	ABCG2
Q9BZG8	642.00	other	DPH1
Q92876	643.00	other	KLK6
Q5TEJ8	644.00	other	THMS2
Q16678	645.00	other	CP1B1
Q13509	646.00	other	TBB3
Q08345	647.00	other	DDR1
P46939	648.00	other	UTRO
P36952	649.00	other	SPB5
P28906	650.00	other	CD34
P25063	651.00	other	CD24
P15941	652.00	other	MUC1
P09603	653.00	other	CSF1
P07902	654.00	other	GALT
P05231	655.00	other	IL6
P04818	656.00	other	TYSY
O95832	657.00	other	CLD1
O43240	658.00	other	KLK10
