# Supplementary material for: Network analysis of microRNAs and their regulation in human ovarian cancer
Source: BMC Syst Biol. 2011 Nov 3;5:183. doi: 10.1186/1752-0509-5-183 (PMC3219655; doi:10.1186/1752-0509-5-183)
Supplement: Additional file 5 — Network motifs for NW1000. S5_NW1000_network_motifs.txt contains all network motifs found in NW1000. [file 1752-0509-5-183-S5.TXT]

#miRNA	TF/target
hsa-mir-200b	ETS1
hsa-mir-26a-1	MYC
hsa-mir-208a	ETS1
hsa-mir-20a	MYC
hsa-mir-17	MYC

#TF	miRNA	target
WT1	hsa-mir-203	P63
STAT3	hsa-mir-93	CDN1A
SP3	hsa-mir-126	E2F1
BRCA1	hsa-mir-101-2	ATM
E2F4	hsa-mir-572	CDN1A
E2F1	hsa-mir-572	CDN1A
ESR1	hsa-mir-572	CDN1A
STAT3	hsa-mir-572	CDN1A
E2F3	hsa-mir-572	CDN1A
TFDP1	hsa-mir-572	CDN1A
MYOD1	hsa-mir-19a	SMAD4
TFE3	hsa-mir-19a	SMAD4
MAX	hsa-mir-19a	SMAD4
ANDR	hsa-mir-19a	SMAD4
ANDR	hsa-mir-19a	PTEN
ANDR	hsa-mir-19a	CCND1
TYY1	hsa-mir-128-2	E2F3
MAF	hsa-mir-31	ETS1
ANDR	hsa-mir-19b-1	PTEN
ANDR	hsa-mir-19b-1	NCOA3
MYC	hsa-mir-181d	BCL2
PO3F1	hsa-mir-125b-2	HMGA1
RFXK	hsa-mir-125b-2	RAF1
WT1	hsa-mir-125b-2	P53
SRY	hsa-mir-488	ANDR
BRCA1	hsa-mir-488	ANDR
PO2F1	hsa-mir-488	ANDR
SP1	hsa-mir-24-2	E2F2
SPIB	hsa-mir-24-2	E2F2
SP1	hsa-mir-24-2	MYC
AP2A	hsa-mir-24-2	MYC
ELK1	hsa-mir-24-2	BRCA1
SP1	hsa-mir-24-2	BRCA1
STA5A	hsa-mir-24-2	BRCA1
PO2F1	hsa-mir-24-2	BRCA1
STAT3	hsa-mir-24-2	BRCA1
STAT1	hsa-mir-24-2	BRCA1
SMAD3	hsa-mir-24-2	BRCA1
SMAD3	hsa-mir-24-2	CDK4
BRCA1	hsa-mir-483	SMAD4
TFE3	hsa-mir-483	SMAD4
HXA9	hsa-mir-483	SMAD4
MAX	hsa-mir-483	SMAD4
MYOD1	hsa-mir-483	SMAD4
SMAD3	hsa-mir-214	MK08
CEBPA	hsa-mir-214	MK08
SP1	hsa-mir-212	BRCA1
JUND	hsa-mir-212	BRCA1
JUNB	hsa-mir-212	BRCA1
BACH1	hsa-mir-212	BRCA1
JUN	hsa-mir-212	BRCA1
CREB1	hsa-mir-212	BRCA1
STAT1	hsa-mir-548d-1	ERBB2
STAT3	hsa-mir-548d-1	ERBB2
SP3	hsa-mir-125a	P53
WT1	hsa-mir-125a	P53
AP2C	hsa-mir-125a	P53
AP2A	hsa-mir-125a	P53
SMAD3	hsa-mir-125a	P53
STAT3	hsa-mir-654	CDN1A
ESR1	hsa-mir-494	PTEN
GFI1B	hsa-mir-659	GRN
SPI1	hsa-mir-200b	ETS1
ETS2	hsa-mir-200b	ETS1
TFE2	hsa-mir-200a	CTNB1
ITF2	hsa-mir-200a	CTNB1
AP2A	hsa-mir-200a	CTNB1
MITF	hsa-mir-200a	CTNB1
CEBPB	hsa-mir-26a-1	HMGA1
PPARG	hsa-mir-26a-1	HMGA1
PO3F1	hsa-mir-26a-1	HMGA1
CEBPA	hsa-mir-26a-1	SMAD4
CEBPD	hsa-mir-26a-1	SMAD4
HNF4A	hsa-mir-26a-1	SMAD4
CEBPB	hsa-mir-26a-1	SMAD4
TFE3	hsa-mir-26a-1	SMAD4
MAX	hsa-mir-26a-1	SMAD4
MYOD1	hsa-mir-26a-1	SMAD4
CEBPA	hsa-mir-26a-1	MYC
CEBPB	hsa-mir-26a-1	MYC
MAX	hsa-mir-26a-1	MYC
MXI1	hsa-mir-26a-1	M3K2
MYCN	hsa-mir-26a-1	GSK3B
TFE2	hsa-mir-26a-1	GSK3B
MITF	hsa-mir-26a-1	GSK3B
STAT1	hsa-mir-185	AKT1
ESR1	hsa-mir-185	AKT1
CREB1	hsa-mir-185	AKT1
CASP	hsa-mir-30a	CATL1
BHE40	hsa-mir-30d	P53
MXI1	hsa-mir-30d	P53
ESR1	hsa-mir-423	CDN1A
STAT3	hsa-mir-423	CDN1A
PAX5	hsa-mir-208a	ETS1
CASP	hsa-mir-424	MPIP1
SP1	hsa-mir-424	CCND1
MYOD1	hsa-mir-18a	SMAD4
TFE3	hsa-mir-18a	SMAD4
MAX	hsa-mir-18a	SMAD4
ANDR	hsa-mir-18a	SMAD4
ANDR	hsa-mir-18a	PTEN
ANDR	hsa-mir-18a	NCOA3
NKX21	hsa-mir-29b-1	NCOA3
CEBPA	hsa-mir-92a-2	SMAD4
BRCA1	hsa-mir-92a-2	SMAD4
RFX1	hsa-mir-92a-2	SMAD4
RXRA	hsa-let-7a-3	HMGA1
RARG	hsa-let-7a-3	HMGA1
AP2A	hsa-let-7a-3	MYC
SRBP2	hsa-let-7a-3	CASP3
AP2A	hsa-let-7a-3	CASP3
MEIS1	hsa-mir-193b	ETS1
SP1	hsa-mir-193a	FAK1
TYY1	hsa-mir-15a	BRCA1
E2F1	hsa-mir-15a	BRCA1
PO2F1	hsa-mir-15a	BRCA1
E2F1	hsa-mir-15a	CCND1
BRCA1	hsa-mir-15b	CCND1
E2F4	hsa-mir-657	CDN1A
E2F1	hsa-mir-657	CDN1A
E2F3	hsa-mir-657	CDN1A
TFDP1	hsa-mir-657	CDN1A
CEBPA	hsa-mir-103-1	CDK2
BRCA1	hsa-mir-103-1	CDK2
GATA2	hsa-mir-630	BCL2
PAX6	hsa-mir-181a-1	CDX2
SMAD3	hsa-let-7b	MPIP1
SMAD3	hsa-let-7b	E2F5
CEBPA	hsa-let-7c	MYC
TYY1	hsa-let-7c	MYC
TBP	hsa-let-7c	MYC
PAX6	hsa-mir-181b-1	CDX2
BRCA1	hsa-mir-196a-2	BACH1
ESR1	hsa-mir-345	CDN1A
E2F1	hsa-mir-345	CDN1A
GATA2	hsa-mir-153-2	BCL2
ELK1	hsa-mir-199b	MK01
TFE2	hsa-mir-199b	MK01
RXRA	hsa-mir-199b	MK01
ETS1	hsa-mir-199b	MK01
DBP	hsa-mir-199b	MK01
CREB1	hsa-mir-199b	MK01
SMAD3	hsa-mir-199b	MK01
BRCA1	hsa-mir-155	MSH6
BRCA1	hsa-mir-155	BACH1
BRCA1	hsa-mir-155	MLH1
BRCA1	hsa-mir-155	MSH2
MYC	hsa-mir-20a	BCL2
MAX	hsa-mir-20a	MYC
ANDR	hsa-mir-20a	CCND1
ANDR	hsa-mir-20a	SMAD4
MYOD1	hsa-mir-20a	SMAD4
TFE3	hsa-mir-20a	SMAD4
MAX	hsa-mir-20a	SMAD4
ANDR	hsa-mir-20a	PTEN
ANDR	hsa-mir-20a	HIF1A
MAX	hsa-mir-20a	HIF1A
ARNT	hsa-mir-20a	HIF1A
ESR1	hsa-mir-7-1	EGFR
ESR1	hsa-mir-96	CDN1A
MYC	hsa-mir-326	MSH3
TYY1	hsa-mir-98	MYC
TYY1	hsa-mir-98	E2F2
NKX21	hsa-mir-98	NCOA3
MYC	hsa-mir-33b	BCL2
CEBPB	hsa-mir-25	P53
AP2A	hsa-mir-25	P53
AP2C	hsa-mir-25	P53
CEBPE	hsa-mir-21	E2F1
TYY1	hsa-mir-21	E2F2
CEBPB	hsa-mir-21	MYC
CEBPA	hsa-mir-21	MYC
TYY1	hsa-mir-21	MYC
WT1	hsa-mir-612	P53
BRCA1	hsa-mir-612	P53
SP3	hsa-mir-23b	E2F1
E2F1	hsa-mir-148a	DNMT1
CEBPA	hsa-mir-145	MYC
CEBPB	hsa-mir-145	MYC
AP2A	hsa-mir-145	MYC
E2F1	hsa-mir-145	CDN1A
JUN	hsa-mir-145	HXA9
BRCA1	hsa-mir-223	E2F1
CEBPE	hsa-mir-223	E2F1
MYOD1	hsa-mir-221	CDN1C
ESR1	hsa-mir-149	AKT1
PO3F1	hsa-mir-16-1	HMGA1
E2F1	hsa-mir-16-1	BRCA1
TYY1	hsa-mir-16-1	BRCA1
PO2F1	hsa-mir-16-1	BRCA1
E2F1	hsa-mir-16-1	CCND1
MYC	hsa-mir-17	BCL2
MYOD1	hsa-mir-17	SMAD4
TFE3	hsa-mir-17	SMAD4
MAX	hsa-mir-17	SMAD4
MAX	hsa-mir-17	MYC
MYC	hsa-mir-181c	BCL2
BRCA1	hsa-mir-20b	STAT3
P53	hsa-mir-34a	E2F1
P53	hsa-mir-34a	BCL2
CEBPA	hsa-mir-34a	MYC
AP2A	hsa-mir-34a	MYC
BCL6	hsa-mir-34a	E2F3
P53	hsa-mir-34a	MPIP3
CEBPA	hsa-mir-34a	CDK4
CASP	hsa-mir-34a	MPIP1
SP1	hsa-mir-34b	MYC
TYY1	hsa-mir-34b	MYC
AP2A	hsa-mir-34b	MYC
AP2A	hsa-mir-34c	MYC
ESR1	hsa-mir-1-1	EGFR
P53	hsa-mir-515-2	CDN1A
MYC	hsa-mir-199a-1	MK01
NKX21	hsa-mir-199a-1	MK01
ETS1	hsa-mir-199a-1	MK01
CREB1	hsa-mir-199a-1	MK01
SMAD3	hsa-mir-199a-1	MK01
BRCA1	hsa-mir-199a-1	AKT1
CREB1	hsa-mir-199a-1	AKT1
SMAD3	hsa-mir-199a-1	AKT1
MYC	hsa-mir-199a-1	MK08
PAX2	hsa-mir-199a-1	MK08
HSF1	hsa-mir-199a-1	MK08
SMAD3	hsa-mir-199a-1	MK08
CASP	hsa-mir-503	MPIP1
SP1	hsa-mir-503	CCND1
BRCA1	hsa-mir-106a	E2F1
CEBPB	hsa-mir-146a	EGFR
ELK1	hsa-mir-146a	BRCA1
PO2F1	hsa-mir-146a	BRCA1
STAT3	hsa-mir-106b	CDN1A
STAT3	hsa-mir-942	CDN1A
