# Supplementary material for: Network analysis of microRNAs and their regulation in human ovarian cancer
Source: BMC Syst Biol. 2011 Nov 3;5:183. doi: 10.1186/1752-0509-5-183 (PMC3219655; doi:10.1186/1752-0509-5-183)
Supplement: Additional file 6 — Network motifs for NW5000. S6_NW5000_network_motifs.txt contains all network motifs found in NW5000. [file 1752-0509-5-183-S6.TXT]

#miRNA	TF/target
hsa-mir-378	MYC
hsa-mir-24-2	MYC
hsa-let-7a-3	MYC
hsa-mir-200b	ETS1
hsa-mir-26a-1	MYC
hsa-mir-208a	ETS1
hsa-mir-15a	BRCA1
hsa-let-7g	MYC
hsa-mir-330	E2F1
hsa-mir-17	E2F1
hsa-mir-17	MYC
hsa-mir-155	BACH1
hsa-mir-20a	E2F1
hsa-mir-20a	MYC
hsa-mir-20a	HIF1A
hsa-mir-25	P53
hsa-mir-21	MYC
hsa-mir-145	MYC
hsa-mir-16-1	BRCA1
hsa-mir-196a-2	BACH1
hsa-mir-193b	ETS1
hsa-mir-20b	HIF1A
hsa-mir-98	MYC
hsa-mir-106a	E2F1
hsa-mir-146a	BRCA1

#TF	miRNA	target
CEBPA	hsa-mir-378	MYC
TYY1	hsa-mir-378	MYC
MAX	hsa-mir-378	MYC
AP2A	hsa-mir-378	MYC
SP1	hsa-mir-378	MYC
CEBPB	hsa-mir-378	MYC
WT1	hsa-mir-203	P63
GATA2	hsa-mir-204	BCL2
MYC	hsa-mir-204	BCL2
CASP	hsa-mir-449a	MPIP1
SP1	hsa-mir-449a	CCND1
E2F1	hsa-mir-449a	CCND1
BRCA1	hsa-mir-449a	CCND1
STAT3	hsa-mir-449a	CCND1
E2F4	hsa-mir-373	CDN1A
E2F1	hsa-mir-373	CDN1A
ESR1	hsa-mir-373	CDN1A
E2F3	hsa-mir-373	CDN1A
TFDP1	hsa-mir-373	CDN1A
E2F3	hsa-mir-372	CDN1A
E2F4	hsa-mir-372	CDN1A
ESR1	hsa-mir-372	CDN1A
TFDP1	hsa-mir-372	CDN1A
E2F1	hsa-mir-372	CDN1A
SP3	hsa-mir-93	E2F1
SPIB	hsa-mir-93	E2F1
BRCA1	hsa-mir-93	E2F1
P53	hsa-mir-93	E2F1
STAT3	hsa-mir-93	CDN1A
P53	hsa-mir-93	CDN1A
SP3	hsa-mir-126	E2F1
SP4	hsa-mir-126	E2F1
SP1	hsa-mir-126	E2F1
SP2	hsa-mir-126	E2F1
CREB1	hsa-mir-101-2	ATM
BRCA1	hsa-mir-101-2	ATM
E2F4	hsa-mir-572	CDN1A
ESR1	hsa-mir-572	CDN1A
STAT3	hsa-mir-572	CDN1A
E2F1	hsa-mir-572	CDN1A
TFDP1	hsa-mir-572	CDN1A
E2F3	hsa-mir-572	CDN1A
SP1	hsa-mir-19a	SMAD4
MYOD1	hsa-mir-19a	SMAD4
TFE3	hsa-mir-19a	SMAD4
CEBPA	hsa-mir-19a	SMAD4
MAX	hsa-mir-19a	SMAD4
ANDR	hsa-mir-19a	SMAD4
ANDR	hsa-mir-19a	PTEN
SP1	hsa-mir-19a	CCND1
E2F1	hsa-mir-19a	CCND1
ANDR	hsa-mir-19a	CCND1
BCL6	hsa-mir-128-2	E2F3
TYY1	hsa-mir-128-2	E2F3
MYB	hsa-mir-128-2	FBXW7
MAF	hsa-mir-31	ETS1
GATA3	hsa-mir-31	ETS1
PIT1	hsa-mir-31	ETS1
P53	hsa-mir-29c	BCL2
ANDR	hsa-mir-19b-1	PTEN
VDR	hsa-mir-19b-1	NCOA3
ANDR	hsa-mir-19b-1	NCOA3
E2F1	hsa-mir-19b-1	NCOA3
TF65	hsa-mir-19b-1	NCOA3
MYC	hsa-mir-181d	BCL2
BRCA1	hsa-mir-125b-2	AKT1
PO3F1	hsa-mir-125b-2	HMGA1
JUN	hsa-mir-125b-2	HMGA1
ELF1	hsa-mir-125b-2	HMGA1
CEBPB	hsa-mir-125b-2	HMGA1
HNF1A	hsa-mir-125b-2	STAT3
NFKB1	hsa-mir-125b-2	STAT3
JUN	hsa-mir-125b-2	STAT3
BRCA1	hsa-mir-125b-2	STAT3
TF65	hsa-mir-125b-2	STAT3
RFXK	hsa-mir-125b-2	RAF1
MYC	hsa-mir-125b-2	RAF1
BCL6	hsa-mir-125b-2	E2F3
TYY1	hsa-mir-125b-2	E2F3
SP3	hsa-mir-125b-2	P53
TBP	hsa-mir-125b-2	P53
WT1	hsa-mir-125b-2	P53
BRCA1	hsa-mir-125b-2	P53
CEBPB	hsa-mir-125b-2	P53
MYC	hsa-mir-181c	BCL2
HNF1A	hsa-mir-181c	CDX2
PAX6	hsa-mir-181c	CDX2
EGR1	hsa-mir-24-2	CD2A2
SPIB	hsa-mir-24-2	E2F2
TYY1	hsa-mir-24-2	E2F2
SP1	hsa-mir-24-2	E2F2
CEBPA	hsa-mir-24-2	MYC
TYY1	hsa-mir-24-2	MYC
MAX	hsa-mir-24-2	MYC
AP2A	hsa-mir-24-2	MYC
SP1	hsa-mir-24-2	MYC
CEBPB	hsa-mir-24-2	MYC
STA5A	hsa-mir-24-2	BRCA1
STAT1	hsa-mir-24-2	BRCA1
JUND	hsa-mir-24-2	BRCA1
JUNB	hsa-mir-24-2	BRCA1
TYY1	hsa-mir-24-2	BRCA1
BACH1	hsa-mir-24-2	BRCA1
JUN	hsa-mir-24-2	BRCA1
SMAD3	hsa-mir-24-2	BRCA1
ELK1	hsa-mir-24-2	BRCA1
PO2F1	hsa-mir-24-2	BRCA1
SP1	hsa-mir-24-2	BRCA1
STAT3	hsa-mir-24-2	BRCA1
CEBPA	hsa-mir-24-2	CDK4
SMAD3	hsa-mir-24-2	CDK4
TFE3	hsa-mir-483	SMAD4
HXA9	hsa-mir-483	SMAD4
RFX1	hsa-mir-483	SMAD4
MAX	hsa-mir-483	SMAD4
SMAD3	hsa-mir-483	SMAD4
BRCA1	hsa-mir-483	SMAD4
MYOD1	hsa-mir-483	SMAD4
SP1	hsa-mir-483	SMAD4
JUND	hsa-mir-214	MK08
CEBPA	hsa-mir-214	MK08
HSF1	hsa-mir-214	MK08
JUNB	hsa-mir-214	MK08
JUN	hsa-mir-214	MK08
SMAD3	hsa-mir-214	MK08
PAX2	hsa-mir-214	MK08
FOS	hsa-mir-214	MK08
CREB1	hsa-mir-212	BRCA1
STA5A	hsa-mir-212	BRCA1
STAT1	hsa-mir-212	BRCA1
JUND	hsa-mir-212	BRCA1
JUNB	hsa-mir-212	BRCA1
BACH1	hsa-mir-212	BRCA1
JUN	hsa-mir-212	BRCA1
SP1	hsa-mir-212	BRCA1
STAT3	hsa-mir-212	BRCA1
P53	hsa-mir-212	BRCA1
TFE3	hsa-mir-210	E2F3
STAT1	hsa-mir-548d-1	ERBB2
STAT3	hsa-mir-548d-1	ERBB2
E2F3	hsa-mir-363	CDN1A
E2F4	hsa-mir-363	CDN1A
E2F1	hsa-mir-363	CDN1A
TFDP1	hsa-mir-363	CDN1A
ESR1	hsa-mir-520a	CDN1A
STAT3	hsa-mir-520a	CDN1A
ESR1	hsa-mir-520b	CDN1A
ESR1	hsa-mir-298	CDN1A
STAT3	hsa-mir-298	CDN1A
STAT3	hsa-mir-520h	CDN1A
P53	hsa-mir-520h	CDN1A
STAT1	hsa-mir-125a	ERBB2
STAT3	hsa-mir-125a	ERBB2
SP3	hsa-mir-125a	P53
WT1	hsa-mir-125a	P53
SP1	hsa-mir-125a	P53
AP2A	hsa-mir-125a	P53
EGR1	hsa-mir-125a	P53
SMAD3	hsa-mir-125a	P53
AP2C	hsa-mir-125a	P53
STAT3	hsa-mir-125a	CDN1A
SP3	hsa-let-7a-3	E2F1
RARG	hsa-let-7a-3	HMGA1
PPARG	hsa-let-7a-3	HMGA1
JUN	hsa-let-7a-3	HMGA1
RXRA	hsa-let-7a-3	HMGA1
MYC	hsa-let-7a-3	BCL2
MAX	hsa-let-7a-3	MYC
AP2A	hsa-let-7a-3	MYC
CEBPA	hsa-let-7a-3	MYC
SRBP2	hsa-let-7a-3	CASP3
NF2L2	hsa-let-7a-3	CASP3
AP2A	hsa-let-7a-3	CASP3
MYC	hsa-mir-192	ERCC3
BRCA1	hsa-mir-192	BARD1
TF65	hsa-mir-192	BARD1
NR1H3	hsa-mir-192	BARD1
MYC	hsa-mir-192	BCL2
ESR1	hsa-mir-654	CDN1A
STAT3	hsa-mir-654	CDN1A
ESR1	hsa-mir-494	PTEN
CEBPA	hsa-mir-302d	CDK2
E2F1	hsa-mir-302d	CDK2
E2F3	hsa-mir-302d	CDK2
BRCA1	hsa-mir-302c	CCND1
E2F4	hsa-mir-302c	CCND1
E2F3	hsa-mir-302c	CCND1
TFDP1	hsa-mir-302c	CCND1
E2F1	hsa-mir-302c	CCND1
RUNX1	hsa-mir-302c	CCND1
GATA2	hsa-mir-153-2	BCL2
MYC	hsa-mir-153-2	BCL2
CEBPA	hsa-mir-302a	CDK4
BRCA1	hsa-mir-302a	CDK4
E2F4	hsa-mir-302a	CDK4
E2F1	hsa-mir-302a	CDK4
E2F3	hsa-mir-302a	CDK4
TFDP1	hsa-mir-302a	CDK4
BRCA1	hsa-mir-302a	CCND1
E2F4	hsa-mir-302a	CCND1
E2F1	hsa-mir-302a	CCND1
E2F3	hsa-mir-302a	CCND1
TFDP1	hsa-mir-302a	CCND1
RUNX1	hsa-mir-302a	CCND1
E2F4	hsa-mir-302a	CDN1A
E2F1	hsa-mir-302a	CDN1A
E2F3	hsa-mir-302a	CDN1A
TFDP1	hsa-mir-302a	CDN1A
GFI1B	hsa-mir-659	GRN
STAT3	hsa-mir-107	HIF1A
ETS2	hsa-mir-200b	ETS1
SP1	hsa-mir-200b	ETS1
SPI1	hsa-mir-200b	ETS1
HNF1A	hsa-mir-200a	CTNB1
LEF1	hsa-mir-200a	CTNB1
HIC1	hsa-mir-200a	CTNB1
MITF	hsa-mir-200a	CTNB1
HNF4A	hsa-mir-200a	CTNB1
AP2A	hsa-mir-200a	CTNB1
TCF7	hsa-mir-200a	CTNB1
TFE2	hsa-mir-200a	CTNB1
ITF2	hsa-mir-200a	CTNB1
CEBPA	hsa-mir-200a	CTNB1
STAT3	hsa-mir-559	ERBB2
ESR1	hsa-mir-559	ERBB2
STAT1	hsa-mir-559	ERBB2
PO3F1	hsa-mir-26a-1	HMGA1
PPARG	hsa-mir-26a-1	HMGA1
CEBPB	hsa-mir-26a-1	HMGA1
ESR1	hsa-mir-26a-1	PTEN
CEBPA	hsa-mir-26a-1	MYC
TYY1	hsa-mir-26a-1	MYC
MAX	hsa-mir-26a-1	MYC
TBP	hsa-mir-26a-1	MYC
AP2A	hsa-mir-26a-1	MYC
CEBPB	hsa-mir-26a-1	MYC
MXI1	hsa-mir-26a-1	M3K2
MITF	hsa-mir-26a-1	GSK3B
MYCN	hsa-mir-26a-1	GSK3B
TFE2	hsa-mir-26a-1	GSK3B
TFE3	hsa-mir-26a-1	SMAD4
RFX1	hsa-mir-26a-1	SMAD4
CEBPA	hsa-mir-26a-1	SMAD4
CEBPD	hsa-mir-26a-1	SMAD4
ESR1	hsa-mir-26a-1	SMAD4
HNF4A	hsa-mir-26a-1	SMAD4
MAX	hsa-mir-26a-1	SMAD4
BRCA1	hsa-mir-26a-1	SMAD4
MYOD1	hsa-mir-26a-1	SMAD4
CEBPB	hsa-mir-26a-1	SMAD4
ESR1	hsa-mir-182	CDN1A
RXRB	hsa-mir-27b	PPARG
RXRA	hsa-mir-27b	PPARG
STAT1	hsa-mir-185	AKT1
CREB1	hsa-mir-185	AKT1
ESR1	hsa-mir-185	AKT1
BRCA1	hsa-mir-185	AKT1
SMAD3	hsa-mir-185	AKT1
CASP	hsa-mir-30a	CATL1
MXI1	hsa-mir-30d	P53
ESR1	hsa-mir-30d	P53
TBP	hsa-mir-30d	P53
BRCA1	hsa-mir-30d	P53
BHE40	hsa-mir-30d	P53
CEBPB	hsa-mir-30d	P53
STAT3	hsa-mir-208b	CDN1A
ESR1	hsa-mir-423	CDN1A
STAT3	hsa-mir-423	CDN1A
PAX5	hsa-mir-208a	ETS1
STA5B	hsa-mir-208a	ETS1
STAT6	hsa-mir-208a	ETS1
RUNX2	hsa-mir-208a	ETS1
RUNX1	hsa-mir-208a	ETS1
SMAD3	hsa-mir-208a	ETS1
STAT3	hsa-mir-208a	CDN1A
SMAD3	hsa-mir-424	MPIP1
CASP	hsa-mir-424	MPIP1
E2F4	hsa-mir-424	CCND1
STAT3	hsa-mir-424	CCND1
BRCA1	hsa-mir-424	CCND1
TFDP1	hsa-mir-424	CCND1
SP1	hsa-mir-424	CCND1
E2F1	hsa-mir-424	CCND1
E2F3	hsa-mir-424	CCND1
MYOD1	hsa-mir-18a	SMAD4
TFE3	hsa-mir-18a	SMAD4
ANDR	hsa-mir-18a	SMAD4
MAX	hsa-mir-18a	SMAD4
SP1	hsa-mir-18a	SMAD4
CEBPA	hsa-mir-18a	SMAD4
ANDR	hsa-mir-18a	PTEN
ANDR	hsa-mir-18a	NCOA3
VDR	hsa-mir-18a	NCOA3
TF65	hsa-mir-18a	NCOA3
E2F1	hsa-mir-18a	NCOA3
MXI1	hsa-mir-29b-1	MMP2
SPI1	hsa-mir-29b-1	DNM3B
GATA2	hsa-mir-29b-1	BCL2
MYC	hsa-mir-29b-1	BCL2
NKX21	hsa-mir-29b-1	NCOA3
GCR	hsa-mir-29b-1	NCOA3
TFE3	hsa-mir-92a-2	SMAD4
HXA9	hsa-mir-92a-2	SMAD4
RFX1	hsa-mir-92a-2	SMAD4
CEBPA	hsa-mir-92a-2	SMAD4
CEBPD	hsa-mir-92a-2	SMAD4
HNF4A	hsa-mir-92a-2	SMAD4
MAX	hsa-mir-92a-2	SMAD4
SMAD3	hsa-mir-92a-2	SMAD4
BRCA1	hsa-mir-92a-2	SMAD4
CEBPB	hsa-mir-92a-2	SMAD4
WT1	hsa-mir-92a-2	P63
SP1	hsa-mir-193a	FAK1
P53	hsa-mir-193a	FAK1
MYC	hsa-mir-15a	BCL2
SMAD3	hsa-mir-15a	BRCA1
PO2F1	hsa-mir-15a	BRCA1
ESR1	hsa-mir-15a	BRCA1
USF2	hsa-mir-15a	BRCA1
TYY1	hsa-mir-15a	BRCA1
E2F1	hsa-mir-15a	BRCA1
ESR1	hsa-mir-15a	CCND1
BRCA1	hsa-mir-15a	CCND1
E2F1	hsa-mir-15a	CCND1
SMAD3	hsa-mir-15a	MPIP1
CASP	hsa-mir-15a	MPIP1
MXI1	hsa-mir-15a	MPIP1
MYC	hsa-mir-15a	MSH2
BRCA1	hsa-mir-15a	MSH2
MAX	hsa-mir-15a	MSH2
E2F4	hsa-mir-15b	CCND1
BRCA1	hsa-mir-15b	CCND1
STAT3	hsa-mir-15b	CCND1
TFDP1	hsa-mir-15b	CCND1
E2F3	hsa-mir-15b	CCND1
E2F1	hsa-mir-15b	CCND1
E2F3	hsa-mir-657	CDN1A
E2F4	hsa-mir-657	CDN1A
ESR1	hsa-mir-657	CDN1A
TFDP1	hsa-mir-657	CDN1A
STAT3	hsa-mir-657	CDN1A
E2F1	hsa-mir-657	CDN1A
CEBPA	hsa-mir-103-1	CDK2
BRCA1	hsa-mir-103-1	CDK2
MYC	hsa-mir-630	BCL2
GATA2	hsa-mir-630	BCL2
BRCA1	hsa-mir-421	ATM
ESR1	hsa-mir-639	CDN1A
CEBPA	hsa-mir-124-1	CDK4
BRCA1	hsa-mir-124-1	CDK4
SMAD3	hsa-mir-124-1	CDK4
CEBPA	hsa-mir-124-1	CDK2
P53	hsa-mir-124-1	CDK2
BRCA1	hsa-mir-124-1	CDK2
SMAD3	hsa-mir-124-1	CDK2
GATA2	hsa-mir-181a-1	BCL2
BRCA1	hsa-mir-181a-1	ATM
PAX6	hsa-mir-181a-1	CDX2
MYCN	hsa-let-7b	STK6
PPARG	hsa-let-7b	HMGA1
JUN	hsa-let-7b	HMGA1
RXRA	hsa-let-7b	HMGA1
RARG	hsa-let-7b	HMGA1
ESR1	hsa-let-7b	CCND1
MXI1	hsa-let-7b	MPIP1
SMAD3	hsa-let-7b	MPIP1
SMAD3	hsa-let-7b	E2F5
CEBPA	hsa-let-7c	MYC
CEBPB	hsa-let-7c	MYC
TBP	hsa-let-7c	MYC
TYY1	hsa-let-7c	MYC
CEBPA	hsa-let-7g	MYC
TYY1	hsa-let-7g	MYC
MAX	hsa-let-7g	MYC
AP2A	hsa-let-7g	MYC
PAX6	hsa-mir-181b-1	CDX2
GATA2	hsa-mir-181b-1	BCL2
CEBPE	hsa-mir-330	E2F1
E2F3	hsa-mir-330	E2F1
NFKB1	hsa-mir-330	E2F1
SPIB	hsa-mir-330	E2F1
BRCA1	hsa-mir-330	E2F1
TFDP1	hsa-mir-330	E2F1
SP3	hsa-mir-17	E2F1
SP4	hsa-mir-17	E2F1
NFKB1	hsa-mir-17	E2F1
SP1	hsa-mir-17	E2F1
SP2	hsa-mir-17	E2F1
MYC	hsa-mir-17	BCL2
VDR	hsa-mir-17	NCOA3
E2F1	hsa-mir-17	NCOA3
TF65	hsa-mir-17	NCOA3
TFE3	hsa-mir-17	SMAD4
MAX	hsa-mir-17	SMAD4
MYOD1	hsa-mir-17	SMAD4
SP1	hsa-mir-17	SMAD4
CEBPA	hsa-mir-17	SMAD4
TYY1	hsa-mir-17	MYC
MAX	hsa-mir-17	MYC
AP2A	hsa-mir-17	MYC
SP1	hsa-mir-17	MYC
TF65	hsa-mir-17	MYC
CEBPA	hsa-mir-17	MYC
RUNX1	hsa-mir-17	CCND1
E2F1	hsa-mir-17	CCND1
SP1	hsa-mir-17	CCND1
E2F1	hsa-mir-17	CDN1A
ESR1	hsa-mir-345	CDN1A
STAT3	hsa-mir-345	CDN1A
E2F1	hsa-mir-345	CDN1A
MAF	hsa-mir-9-1	ETS1
STAT6	hsa-mir-9-1	ETS1
PAX5	hsa-mir-9-1	ETS1
JUN	hsa-mir-9-1	ETS1
STA5B	hsa-mir-9-1	ETS1
SP1	hsa-mir-9-1	ETS1
FOS	hsa-mir-9-1	ETS1
SRBP2	hsa-mir-199b	MK01
CREB1	hsa-mir-199b	MK01
MYB	hsa-mir-199b	MK01
ESR1	hsa-mir-199b	MK01
DBP	hsa-mir-199b	MK01
RXRA	hsa-mir-199b	MK01
MITF	hsa-mir-199b	MK01
SMAD3	hsa-mir-199b	MK01
ELK1	hsa-mir-199b	MK01
SRBP1	hsa-mir-199b	MK01
ETS1	hsa-mir-199b	MK01
GATA1	hsa-mir-199b	MK01
TFE2	hsa-mir-199b	MK01
CEBPB	hsa-mir-199b	MK01
MYC	hsa-mir-199b	MK01
STAT6	hsa-mir-155	ETS1
MAF	hsa-mir-155	ETS1
GATA3	hsa-mir-155	ETS1
FOS	hsa-mir-155	ETS1
STA5B	hsa-mir-155	ETS1
JUN	hsa-mir-155	ETS1
BRCA1	hsa-mir-155	MSH6
BRCA1	hsa-mir-155	MLH1
BRCA1	hsa-mir-155	BACH1
CEBPA	hsa-mir-155	CTNB1
LEF1	hsa-mir-155	CTNB1
ESR1	hsa-mir-155	CTNB1
MITF	hsa-mir-155	CTNB1
TCF7	hsa-mir-155	CTNB1
HIF1A	hsa-mir-155	CTNB1
BRCA1	hsa-mir-155	MSH2
SP3	hsa-mir-20a	E2F1
SP2	hsa-mir-20a	E2F1
SP1	hsa-mir-20a	E2F1
NFKB1	hsa-mir-20a	E2F1
SP4	hsa-mir-20a	E2F1
MYC	hsa-mir-20a	BCL2
SP1	hsa-mir-20a	MYC
TF65	hsa-mir-20a	MYC
TYY1	hsa-mir-20a	MYC
CEBPA	hsa-mir-20a	MYC
MAX	hsa-mir-20a	MYC
AP2A	hsa-mir-20a	MYC
SP1	hsa-mir-20a	CCND1
E2F1	hsa-mir-20a	CCND1
ANDR	hsa-mir-20a	CCND1
E2F1	hsa-mir-20a	CDN1A
SP1	hsa-mir-20a	SMAD4
TFE3	hsa-mir-20a	SMAD4
CEBPA	hsa-mir-20a	SMAD4
MAX	hsa-mir-20a	SMAD4
MYOD1	hsa-mir-20a	SMAD4
ANDR	hsa-mir-20a	SMAD4
ANDR	hsa-mir-20a	PTEN
SP1	hsa-mir-20a	HIF1A
MAX	hsa-mir-20a	HIF1A
ANDR	hsa-mir-20a	HIF1A
ARNT	hsa-mir-20a	HIF1A
ARNT2	hsa-mir-20a	HIF1A
CEBPB	hsa-mir-7-1	EGFR
ESR1	hsa-mir-7-1	EGFR
STAT1	hsa-mir-7-1	EGFR
RFXK	hsa-mir-7-1	RAF1
ESR1	hsa-mir-96	CDN1A
STAT3	hsa-mir-96	CDN1A
MYC	hsa-mir-326	MSH3
BRCA1	hsa-mir-885	CDK2
CEBPA	hsa-mir-885	CDK2
SMAD3	hsa-mir-885	CDK2
GATA2	hsa-mir-29a	BCL2
MYC	hsa-mir-29a	BCL2
GATA2	hsa-mir-33b	BCL2
MYC	hsa-mir-33b	BCL2
SP3	hsa-mir-25	P53
MXI1	hsa-mir-25	P53
SMAD3	hsa-mir-25	P53
WT1	hsa-mir-25	P53
BRCA1	hsa-mir-25	P53
AP2A	hsa-mir-25	P53
BHE40	hsa-mir-25	P53
CEBPB	hsa-mir-25	P53
AP2C	hsa-mir-25	P53
HIF1A	hsa-mir-25	P53
MYOD1	hsa-mir-25	CDN1C
CEBPE	hsa-mir-21	E2F1
MYC	hsa-mir-21	MSH6
TYY1	hsa-mir-21	E2F2
MYC	hsa-mir-21	BCL2
MAX	hsa-mir-21	MYC
CEBPB	hsa-mir-21	MYC
TYY1	hsa-mir-21	MYC
AP2A	hsa-mir-21	MYC
CEBPA	hsa-mir-21	MYC
JUN	hsa-mir-21	NCOA3
NR5A2	hsa-mir-21	NCOA3
GCR	hsa-mir-21	NCOA3
CASP	hsa-mir-21	MPIP1
MAX	hsa-mir-21	MSH2
MYC	hsa-mir-21	MSH2
SP3	hsa-mir-612	P53
MXI1	hsa-mir-612	P53
EGR1	hsa-mir-612	P53
WT1	hsa-mir-612	P53
BRCA1	hsa-mir-612	P53
AP2A	hsa-mir-612	P53
SP1	hsa-mir-612	P53
BHE40	hsa-mir-612	P53
AP2C	hsa-mir-612	P53
HIF1A	hsa-mir-612	P53
SP3	hsa-mir-23b	E2F1
SPIB	hsa-mir-23b	E2F1
BRCA1	hsa-mir-23b	E2F1
CEBPE	hsa-mir-23b	E2F1
E2F1	hsa-mir-148a	DNMT1
CEBPA	hsa-mir-145	MYC
TYY1	hsa-mir-145	MYC
MAX	hsa-mir-145	MYC
AP2A	hsa-mir-145	MYC
CEBPB	hsa-mir-145	MYC
ESR1	hsa-mir-145	CDN1A
E2F1	hsa-mir-145	CDN1A
P53	hsa-mir-145	CDN1A
JUN	hsa-mir-145	HXA9
MXI1	hsa-mir-1285-1	P53
SMAD3	hsa-mir-1285-1	P53
BRCA1	hsa-mir-1285-1	P53
AP2A	hsa-mir-1285-1	P53
BHE40	hsa-mir-1285-1	P53
AP2C	hsa-mir-1285-1	P53
NKX31	hsa-mir-510	SPDEF
STAT1	hsa-mir-224	CXCR4
CEBPE	hsa-mir-223	E2F1
BRCA1	hsa-mir-223	E2F1
MYOD1	hsa-mir-222	CDN1C
ANDR	hsa-mir-222	PTEN
ESR1	hsa-mir-222	PTEN
STA5A	hsa-mir-222	KIT
STAT1	hsa-mir-222	KIT
STA5B	hsa-mir-222	KIT
ANDR	hsa-mir-221	PTEN
ESR1	hsa-mir-221	PTEN
STA5A	hsa-mir-221	KIT
STAT1	hsa-mir-221	KIT
STA5B	hsa-mir-221	KIT
MYOD1	hsa-mir-221	CDN1C
SP3	hsa-mir-149	E2F1
SP4	hsa-mir-149	E2F1
SP1	hsa-mir-149	E2F1
SP2	hsa-mir-149	E2F1
P53	hsa-mir-149	E2F1
SMAD3	hsa-mir-149	AKT1
ESR1	hsa-mir-149	AKT1
CREB1	hsa-mir-149	AKT1
ESR1	hsa-mir-16-1	EGFR
MYC	hsa-mir-16-1	MSH2
BRCA1	hsa-mir-16-1	MSH2
MAX	hsa-mir-16-1	MSH2
PO3F1	hsa-mir-16-1	HMGA1
MYC	hsa-mir-16-1	BCL2
PO2F1	hsa-mir-16-1	BRCA1
ESR1	hsa-mir-16-1	BRCA1
USF2	hsa-mir-16-1	BRCA1
TYY1	hsa-mir-16-1	BRCA1
SMAD3	hsa-mir-16-1	BRCA1
E2F1	hsa-mir-16-1	BRCA1
ESR1	hsa-mir-16-1	CCND1
BRCA1	hsa-mir-16-1	CCND1
E2F1	hsa-mir-16-1	CCND1
E2F3	hsa-mir-196a-2	CDN1B
E2F4	hsa-mir-196a-2	CDN1B
E2F1	hsa-mir-196a-2	CDN1B
TFDP1	hsa-mir-196a-2	CDN1B
BRCA1	hsa-mir-196a-2	BACH1
MAF	hsa-mir-193b	ETS1
STAT6	hsa-mir-193b	ETS1
GATA3	hsa-mir-193b	ETS1
MEIS1	hsa-mir-193b	ETS1
SMAD3	hsa-mir-193b	ETS1
STA5B	hsa-mir-193b	ETS1
SP1	hsa-mir-193b	ETS1
E2F3	hsa-mir-193b	CCND1
E2F4	hsa-mir-193b	CCND1
STAT3	hsa-mir-193b	CCND1
E2F1	hsa-mir-193b	CCND1
TFDP1	hsa-mir-193b	CCND1
SP1	hsa-mir-193b	CCND1
PO2F1	hsa-mir-488	ANDR
SRY	hsa-mir-488	ANDR
CEBPA	hsa-mir-488	ANDR
HNF4A	hsa-mir-488	ANDR
BRCA1	hsa-mir-488	ANDR
TBP	hsa-mir-488	ANDR
ETS1	hsa-mir-488	ANDR
CEBPB	hsa-mir-488	ANDR
BRCA1	hsa-mir-374a	ATM
BRCA1	hsa-mir-20b	STAT3
GATA1	hsa-mir-20b	STAT3
HIF1A	hsa-mir-20b	STAT3
PIT1	hsa-mir-20b	PPARG
NF2L2	hsa-mir-20b	PPARG
E2F3	hsa-mir-20b	CDN1A
E2F4	hsa-mir-20b	CDN1A
E2F1	hsa-mir-20b	CDN1A
TFDP1	hsa-mir-20b	CDN1A
MAX	hsa-mir-20b	HIF1A
NFKB1	hsa-mir-34a	E2F1
BRCA1	hsa-mir-34a	E2F1
CEBPE	hsa-mir-34a	E2F1
P53	hsa-mir-34a	E2F1
SMAD3	hsa-mir-34a	E2F5
P53	hsa-mir-34a	BCL2
CEBPA	hsa-mir-34a	MYC
TYY1	hsa-mir-34a	MYC
AP2A	hsa-mir-34a	MYC
TF65	hsa-mir-34a	MYC
CEBPB	hsa-mir-34a	MYC
SMAD3	hsa-mir-34a	AXN2
BCL6	hsa-mir-34a	E2F3
TYY1	hsa-mir-34a	E2F3
STAT3	hsa-mir-34a	CCND1
BRCA1	hsa-mir-34a	CCND1
P53	hsa-mir-34a	MPIP3
CEBPA	hsa-mir-34a	CDK4
SMAD3	hsa-mir-34a	CDK4
BRCA1	hsa-mir-34a	CDK4
SMAD3	hsa-mir-34a	MPIP1
CASP	hsa-mir-34a	MPIP1
CEBPA	hsa-mir-34b	CDK4
BRCA1	hsa-mir-34b	CDK4
CEBPA	hsa-mir-34b	MYC
TYY1	hsa-mir-34b	MYC
TBP	hsa-mir-34b	MYC
AP2A	hsa-mir-34b	MYC
SP1	hsa-mir-34b	MYC
CEBPB	hsa-mir-34b	MYC
CEBPA	hsa-mir-34c	CDK4
BRCA1	hsa-mir-34c	CDK4
CEBPA	hsa-mir-34c	MYC
TYY1	hsa-mir-34c	MYC
TBP	hsa-mir-34c	MYC
AP2A	hsa-mir-34c	MYC
SP1	hsa-mir-34c	MYC
CEBPB	hsa-mir-34c	MYC
TYY1	hsa-mir-34c	E2F3
BCL6	hsa-mir-34c	E2F3
SP1	hsa-mir-34c	E2F3
CEBPB	hsa-mir-1-1	EGFR
ESR1	hsa-mir-1-1	EGFR
P53	hsa-mir-216a	PTEN
STAT3	hsa-mir-515-2	CDN1A
P53	hsa-mir-515-2	CDN1A
MYC	hsa-mir-199a-1	MK01
CREB1	hsa-mir-199a-1	MK01
MYB	hsa-mir-199a-1	MK01
JUND	hsa-mir-199a-1	MK01
ESR1	hsa-mir-199a-1	MK01
NKX21	hsa-mir-199a-1	MK01
JUN	hsa-mir-199a-1	MK01
SMAD3	hsa-mir-199a-1	MK01
SRBP1	hsa-mir-199a-1	MK01
ETS1	hsa-mir-199a-1	MK01
MITF	hsa-mir-199a-1	MK01
TFE2	hsa-mir-199a-1	MK01
FOS	hsa-mir-199a-1	MK01
MXI1	hsa-mir-199a-1	AKT1
CREB1	hsa-mir-199a-1	AKT1
ESR1	hsa-mir-199a-1	AKT1
SMAD3	hsa-mir-199a-1	AKT1
BRCA1	hsa-mir-199a-1	AKT1
MYC	hsa-mir-199a-1	MK08
MXI1	hsa-mir-199a-1	MK08
JUND	hsa-mir-199a-1	MK08
JUNB	hsa-mir-199a-1	MK08
HSF1	hsa-mir-199a-1	MK08
JUN	hsa-mir-199a-1	MK08
SMAD3	hsa-mir-199a-1	MK08
PAX2	hsa-mir-199a-1	MK08
FOS	hsa-mir-199a-1	MK08
PIT1	hsa-mir-138-1	PPARG
NF2L2	hsa-mir-138-1	PPARG
SMAD3	hsa-mir-503	MPIP1
CASP	hsa-mir-503	MPIP1
E2F1	hsa-mir-503	CCND1
BRCA1	hsa-mir-503	CCND1
SP1	hsa-mir-503	CCND1
STAT3	hsa-mir-503	CCND1
E2F1	hsa-mir-503	CDN1A
STAT3	hsa-mir-503	CDN1A
STAT3	hsa-mir-132	CDN1A
SPIB	hsa-mir-98	E2F1
BRCA1	hsa-mir-98	E2F1
CEBPA	hsa-mir-98	MYC
TYY1	hsa-mir-98	MYC
TBP	hsa-mir-98	MYC
MAX	hsa-mir-98	MYC
AP2A	hsa-mir-98	MYC
SPIB	hsa-mir-98	E2F2
TYY1	hsa-mir-98	E2F2
GCR	hsa-mir-98	NCOA3
ESR1	hsa-mir-98	NCOA3
NKX21	hsa-mir-98	NCOA3
COT1	hsa-mir-98	NCOA3
SP3	hsa-mir-106a	E2F1
CEBPE	hsa-mir-106a	E2F1
E2F3	hsa-mir-106a	E2F1
BRCA1	hsa-mir-106a	E2F1
TFDP1	hsa-mir-106a	E2F1
E2F3	hsa-mir-106a	CDN1A
E2F4	hsa-mir-106a	CDN1A
E2F1	hsa-mir-106a	CDN1A
TFDP1	hsa-mir-106a	CDN1A
ESR1	hsa-mir-942	CDN1A
STAT3	hsa-mir-942	CDN1A
SP3	hsa-mir-106b	E2F1
SPIB	hsa-mir-106b	E2F1
BRCA1	hsa-mir-106b	E2F1
P53	hsa-mir-106b	E2F1
STAT3	hsa-mir-106b	CDN1A
P53	hsa-mir-106b	CDN1A
ESR1	hsa-mir-519e	CDN1A
STAT3	hsa-mir-519e	CDN1A
ESR1	hsa-mir-519d	CDN1A
STAT1	hsa-mir-146b	KIT
CEBPB	hsa-mir-146a	EGFR
SMAD3	hsa-mir-146a	BRCA2
BRCA1	hsa-mir-146a	BRCA2
TYY1	hsa-mir-146a	BRCA1
SMAD3	hsa-mir-146a	BRCA1
ELK1	hsa-mir-146a	BRCA1
PO2F1	hsa-mir-146a	BRCA1
STAT3	hsa-mir-519c	HIF1A
P53	hsa-mir-519c	HIF1A
MAX	hsa-mir-519c	HIF1A
ARNT	hsa-mir-519c	HIF1A
STAT3	hsa-mir-519b	CDN1A
